# Supplementary material for: Nutritional Evaluation of Housefly Larvae Meal in Broilers: Growth Performance, Gut Health, Metabolic Energy, and Microbiota Composition
Source: Animals (Basel). 2026 Jan 26;16(3):386. doi: 10.3390/ani16030386 (PMC12897196; doi:10.3390/ani16030386)
Supplement: Supplementary file 1 [file animals-16-00386-s001.zip]

Archive with 1 entries (1 files):
- animals-4087241-supplementary.xlsx
