# Supplementary material for: Nutritional Evaluation of Housefly Larvae Meal in Broilers: Growth Performance, Gut Health, Metabolic Energy, and Microbiota Composition
Source: Animals (Basel). 2026 Jan 26;16(3):386. doi: 10.3390/ani16030386 (PMC12897196; doi:10.3390/ani16030386)
Supplement: Supplementary file 1 [file animals-16-00386-s001.zip › animals-4087241-supplementary.xlsx]

## Sheet: pathabun-feature-table.biom
Pathway ID	C1	C2	C3	C4	C5	C6	C7	C8	C9	C10	C11	C12	C13	C14	C15	C16	C17	C18	L1	L2	L3	L4	L5	L6	L7	L8	L9	L10	L11	L12	L13	L14	L15	L16	L17	L18	H1	H2	H3	H4	H5	H6	H7	H8	H9	H10	H11	H12	H13
1CMET2-PWY	5281.4	5259.59	6011.92	6707.29	4959.4	5890.9	4770.96	3901.64	5169.2	4117.08	4990.65	5294.32	4509.91	4000.74	4140.98	4224.81	5119.71	4409.67	5327.12	4803.85	5593.79	5039.2	6469.79	6161.45	6093.17	6503.28	6437.71	6529.35	3855.7	5278.7	5107.95	5675.84	4825.52	4976.51	6661.61	6597.77	4398.46	5156.88	2352.63	5397.61	5066.11	6309.96	5084.48	4359.6	5205.16	6179.22	6028.23	4653.22	3620.65
ALL-CHORISMATE-PWY	161.082	0	0	296.36	0	0	133.117	0	436.383	329.081	0	97.7138	82.4164	0	0	171.865	119.553	344.768	16.3814	96.2706	72.3955	0	0	244.355	77.6099	373.078	161.953	0	306.629	0	118.307	204.382	0	0	0	0	309.627	305.285	0	38.8347	80.6809	0	343.406	28.2783	201.959	273.243	0	309.181	290.638
ANAEROFRUCAT-PWY	3597.68	3702.67	4278.29	5218.55	3917.99	5150.75	2910.05	2344.49	3076.55	3682.84	1092.73	3976.99	3139.17	1881.59	2834.42	2616.99	2879.11	2959.6	3876.74	3160.45	3300.78	3597.24	3523.99	3867.22	4586.32	4014.37	3749.86	4786.89	2738.27	1100.7	2256.21	4165.85	3636.06	3369.14	4366.86	4839.5	3017.52	4008.07	1876.88	2424.22	3149.85	4770.3	2950.64	2544.64	3082.35	4740.61	3841.52	2973.79	2868.15
ANAGLYCOLYSIS-PWY	7293.7	7416.14	8284.16	9023.88	7125.09	8197.01	6910.5	5895.31	7643.98	5811.57	7341.38	7739.07	6532.72	5795.86	5742.68	6140.91	7740.81	6322.97	7876.55	6453.71	7912.64	6913.38	9085.67	8798.04	8277.44	8905.54	9275.58	8735.43	5357.8	7450.24	6883.32	7812.67	6622.89	6833.86	9449.19	9012.48	6336.68	7073.1	3467.65	7388.62	7102.92	9132.86	7180.67	6376.94	7664.95	8502.81	8489.93	6732.11	5294.89
ARG+POLYAMINE-SYN	687.27	378.476	501.862	1156.89	752.546	769.012	494.632	92.9177	1386.59	1109.23	0	709.509	405.86	240.257	373.106	718.994	674.397	1058.4	687.171	527.087	608.481	695.896	480.802	1008.06	752.499	1281.48	734.617	751.586	1162.2	79.2682	415.973	894.842	667.129	645.423	655.099	402.863	1014.33	1380.67	258.09	145.054	430.898	603.121	1055.55	400.122	890.705	1004.69	681.156	1067.73	978.957
ARGORNPROST-PWY	299.888	315.346	433.37	599.897	347.032	737.01	546.593	293.069	268.455	325.207	325.318	413.711	225.95	207.607	156.52	288.974	376.051	403.259	395.02	235.639	285.88	235.389	514.54	531.461	501.276	392.272	446.962	442.797	0	190.213	300.443	428.282	220.085	242.824	431.982	277.746	345.747	343.005	64.762	500.248	376.546	546.125	456.672	395.758	398.676	295.561	382.131	350.427	330.679
ARGSYN-PWY	6417.5	6221.76	7159.32	7490.31	6019.68	6787.88	5934.06	5018.02	6437.18	4910.38	6224.07	6321.31	5411.8	5003.1	4865.59	5239.18	6233.57	5330.74	6545.4	5592.81	6775.63	5998.35	7685.81	7504.03	6963.66	7572.38	7853.8	7579.03	4672.02	6070.87	5916.58	6706.79	5739.95	5750.52	8014.82	7735.89	5558.67	6080.48	2879.22	6515.07	5944.33	7803.46	6206.04	5390.08	6438.64	7215.4	7234	5841.22	4610.43
ARGSYNBSUB-PWY	6514.82	6293.69	7178.62	7546.07	6072.36	6909.51	6047.32	5112.23	6540.99	4939.4	6387.64	6404.84	5489.99	5104.16	4931.42	5347.73	6318.12	5431.28	6637.29	5673.66	6905.72	6048.47	7871.63	7712.26	7056.43	7661.81	7978.87	7682.75	4748.01	6246.26	6094.72	6791.29	5854.02	5807.4	8196.6	7808.23	5677.98	6164.8	2921.17	6674.99	6012.01	7901.67	6333.32	5524.88	6605.8	7306.95	7432.42	5993.64	4699.48
ARO-PWY	6863.59	6870.1	7754.98	8431.69	6601.65	7540.35	6557.18	5526.96	7221.48	5277.24	7078.35	7071.27	6070.63	5472.1	5392.9	5723.77	7119.85	5775.3	7275.13	6060.28	7412.55	6613.15	8634.13	8137	7657.24	8430.15	8814.76	8437.29	5024.43	7157.8	6518.75	7298.98	6161.28	6337.2	8743.16	8502.42	6047.37	6492.46	3178.65	7085.03	6662.11	8488.57	6791.6	6008.58	7017.68	7856.67	7971.14	6366.33	5033.63
ASPASN-PWY	6060.73	5956.31	6646.42	7232.59	5596.64	6810.47	5863.78	4894.37	6305	4644.05	6266.47	6283.76	5394.99	5008.13	4682.4	5270.67	6345	5119.28	6335.41	5252.07	6653.71	5576.25	7599.72	7408.16	6728.04	7170.44	7812.31	7103.3	4366.53	5969.57	5827.93	6384.49	5347.44	5534.94	7796.42	7057.98	5216.46	5530.5	2808.09	6458.62	5847.28	7364.72	6004.65	5118.35	6084.95	6838.7	7265.27	5479.29	4157.22
AST-PWY	18	0	0	59	0	0	19	0	124	87	0	17	8	0	0	19	28	74	1	25	12	0	0	41	19	100	42	0	77	0	39	35	0	0	0	0	92	43	0	10	21	0	76	2	31	43	0	66	65
BIOTIN-BIOSYNTHESIS-PWY	70.3695	0	0	182.456	0	0	60.758	0	329.328	253.431	0	61.138	28.589	0	0	62.502	86.7996	210.877	5.57618	80.8334	39.5916	0	0	128.502	62.4328	282.101	137.838	0	228.26	0	114.702	117.553	0	0	0	0	238.285	138.704	0	31.8631	72.8913	0	200.417	8.82595	102.938	140.011	0	201.678	205.5
BRANCHED-CHAIN-AA-SYN-PWY	7260.26	7220.37	8157.42	8620.1	6865.46	7704.87	6930.66	5797.12	7378.94	5598.19	7353.86	7393.07	6258.74	5715.68	5773.35	5956.29	7289.95	6015.65	7570.04	6328.98	7759.91	6857.69	8834	8484.59	8008.65	8770.41	9192.69	8700.36	5304.11	7196.71	6723.45	7626.92	6463.9	6639.5	9133.9	8749.49	6272.46	6918.96	3353.7	7364.97	6890.03	8809.19	7100.44	6148.92	7356.09	8174.22	8213.72	6588.57	5261.18
CALVIN-PWY	6748.57	6810	7637.51	8414.63	6764.51	7536.62	6374	5417.99	7131.55	5338.28	6797.88	7159.68	6024.37	5160.52	5184.73	5567.86	7316.12	5873.47	7439.54	5761.22	7211.22	6565.71	8683.17	8113.83	7486.09	8195.07	8565.8	8116.59	5072.14	7042.71	5953.72	7208.53	5923.71	6208.66	8647.36	8496.8	5973.16	6576.41	3159.15	6832.14	6570.44	8567.98	6731.08	6155.62	7179.54	7938.88	7555.14	6318.84	5055.13
CATECHOL-ORTHO-CLEAVAGE-PWY	0	0	0	7	0	0	0	0	0	0	0	0	0	0	0	0	0	0	0	0	0	0	0	0	0	0	0	0	0	0	0	0	0	0	0	0	0	0	0	0	0	0	0	0	0	0	0	0	0
CENTFERM-PWY	829.522	288.231	469.384	1051.44	609.925	343.811	507.429	0	808.978	621.74	213.145	365.161	382.515	298.115	482.104	450.534	499.927	555.942	653.354	222.317	477.541	1009.92	322.608	671.891	413.646	835.478	412.14	807.348	880.185	0	316.534	443.049	535.632	218.543	299.406	704.995	776.571	1140.86	0	211.446	400.412	372.713	957.993	364.372	568.571	701.86	180.401	662.516	683.263
CHLOROPHYLL-SYN	0	0	0	0	0	109.484	0	0	0	0	0	0	0	0	0	0	0	0	0	0	0	0	0	0	0	0	0	0	0	0	0	0	0	0	0	0	0	0	0	0	0	0	0	0	0	0	0	0	0
COA-PWY	6261.47	6360.25	7183.72	7743.03	5990.86	6969.72	5934.22	5068.22	6498	4967.38	6376.67	6530.66	5554.02	5108.22	4969.71	5338.48	6479.21	5416.4	6563.2	5564.03	6824.66	5930.35	7717.56	7509.69	7104.88	7599.43	8015.22	7630.17	4674.52	6209	5944.64	6730.63	5713.01	5901.69	8117.89	7850.46	5408.97	6013.47	2977.4	6366.36	6040.81	7729.71	6170.82	5403.34	6503.51	7282.6	7369.27	5669.54	4561.47
COBALSYN-PWY	5148.22	5231.68	5818.42	6244.89	4837.45	5545.81	5086.77	4339.41	5488.8	3906.24	5608.37	5432.18	4666.79	4573.95	4168.11	4682.09	5675.31	4292.56	5765.05	4464.15	5908.44	4934.05	6854.55	6267.32	5454.53	6575.19	7054.96	6153.59	4003.95	5404.88	5089.3	5701.93	4482.67	4995.56	7010.82	6092.28	4516.91	4521.64	2545.96	5493.72	5142.31	6389.71	5182.63	4623.3	5456.32	5694.17	6067.23	4854.35	3715.48
CODH-PWY	35.293	27.9337	49.2176	20.9684	7.99414	8.99386	21.9573	8.99151	10.9901	6.7948	0	13.585	21.5548	0	19.1596	8.39308	4.49837	0	4.998	0	0	6.99561	80.5603	0	13.4861	0	38.9003	7.49608	48.5216	10.9901	0	5.59747	11.9864	13.9821	31.9359	33.9193	0	0	0	4.99807	0	0	24.9475	0	28.9328	15.9812	9.99312	66.2027	31.0819
COLANSYN-PWY	841.92	1127.1	910.95	1617.33	1641.45	1564.28	1129.17	1109.93	1249.74	706.786	540.176	1368.64	1257.46	413.366	592.096	674.821	1443.98	986.149	1319.02	942.418	1009.61	1031.25	2357.56	1126.01	1058.54	1621.01	2120.48	1500.37	650.921	1995.57	686.81	1018.36	1098.01	820.075	1252.24	1387.82	976.871	1008.72	297.73	1021.42	1481.23	1528.76	1032.31	1186.83	1405.42	1266.13	1093.28	1269.2	779.731
COMPLETE-ARO-PWY	7198.55	7182.4	8130.43	8829.47	6906.14	7878.58	6864.53	5766.18	7554.25	5521.28	7395.47	7390.42	6358.01	5759.9	5642.15	6008.33	7453.88	6072.78	7622.66	6359.29	7777.82	6944.14	9032.52	8526.69	7989.87	8837.39	9227.3	8837.7	5268.06	7462.81	6851.9	7644.48	6445.44	6637.44	9188.86	8901.31	6338.42	6814.08	3332.85	7418.01	6964.72	8871.99	7116.34	6285.29	7375.72	8238.77	8349.73	6681.44	5268.82
CRNFORCAT-PWY	0	0	0	0	0	0	0	0	0	0	0	0	0	0	0	0	0	0	0	0	0	0	0	0	0	0	0	0	0	0	0	0	0	0	12.4143	0	0	0	0	0	0	0	0	0	0	0	0	0	0
DAPLYSINESYN-PWY	6405.68	6383.08	7214.66	7811.25	6180.83	7153.12	6274.75	5328.3	6697.12	4935.66	6645.3	6797.42	5722.01	5129.95	4973.47	5484.41	6750.93	5484.85	6888.18	5663.99	7080.03	6082.2	8249.93	7922.84	7281.9	7845.44	8335.55	7800.6	4722.52	6804.52	6184.93	6866.21	5821.95	5995.76	8270.95	7874.38	5642.54	6076.34	2918.84	6756.23	6257.29	8067.44	6434.72	5705.95	6640.3	7328.26	7612.17	5985.42	4537.03
DENOVOPURINE2-PWY	2273.47	2027.34	2472.34	2543.34	2292.86	3021.61	2179.95	1465.01	2099.29	2251.33	1024.73	1739.14	1535.09	1714.37	1440.72	1956.08	1822.64	2851.34	2063.86	1461.99	1731.94	1607.32	1688.2	1991.09	1953.43	2223.71	2296.82	2323.32	2262.82	1560.56	1298.68	1987.45	2494.07	1146.91	2913.94	2756.37	2230.86	2691.55	1036.52	1726.1	2405.78	2985.48	1684.9	2152.21	3278.78	2737.27	1754.67	2436.46	2657.44
DTDPRHAMSYN-PWY	4619.48	5075.8	5531.04	6238.02	5184.79	5743.32	4940.97	4629.32	5236.9	4002.02	5559.93	5652.1	4859.35	3851.08	3824.14	4063.58	5852.33	4442.9	5405.46	4200.48	5155.85	4441.32	6609.48	5642.6	5527.58	6051.55	7188.57	5979.07	3185.52	6103.43	3823.14	5273.34	4433.45	4439.99	6420.48	6000.38	4108.97	4582.49	2347.52	5112.47	4918.69	6677.99	4528.05	4532.44	5223	5648.43	5278.19	4535.57	3571.33
ECASYN-PWY	36.4013	0	0	111.587	0	0	37.2202	0	216.685	153.391	0	32.9751	16.302	0	0	35.1953	53.1064	131.323	2.12859	41.8905	24.2596	0	0	73.6793	34.4573	166.372	70.1422	0	134.066	0	60.2063	68.7853	0	0	0	0	159.458	85.1725	0	17.0561	40.0373	0	138.567	4.26251	61.7593	85.3496	0	127.383	124.591
ENTBACSYN-PWY	90.5048	0	0	277.21	0	0	93.1823	0	516.522	367.493	0	82.3325	40.7312	0	0	94.7091	134.416	333.51	5.31197	117.346	61.0293	0	0	196.212	89.0655	441.157	196.47	0	330.4	0	173.467	167.002	0	0	0	0	386.411	208.176	0	47.4167	100.351	0	338.158	10.5176	151.79	206.349	0	298.039	284.302
FAO-PWY	577.618	156.894	279.339	717.602	375.978	199.266	348.119	0	539.296	426.358	143.921	236.658	243.817	190.632	313.513	272.234	364.256	451.99	426.709	118.971	303.111	729.682	206.876	496.315	259.335	594.063	244.042	574.294	690.911	0	214.248	217.146	358.211	136.035	149.22	454.644	579.522	859.911	0	142.773	255.877	227.161	809.551	228.338	357.319	414.512	85.6377	444.223	468.342
FASYN-ELONG-PWY	2424.98	2281.27	2780.42	3560.04	2787.42	2599.11	1669.82	1191.12	2146.14	2300.05	451.77	1674.29	1816.53	1094.72	1878.57	1846.66	1376.88	2205.83	2183.93	1428.78	1541.09	2451.5	1444.78	1726.18	2237.63	2264.96	1735.35	2628.46	2158.5	410.948	532.662	2597.99	2065.1	1755.43	1785.76	3226.46	1163.97	3183.61	515.272	322.013	1868.93	2557.16	1780.42	1348.31	1888.23	2836.52	1239.67	1659.84	2071.69
FASYN-INITIAL-PWY	44.853	0	0	146.205	0	0	47.3315	0	304.168	213.05	0	42.3648	19.9655	0	0	47.311	69.6425	182.131	2.49956	62.1606	29.9396	0	0	101.839	47.3511	246.284	124.1	0	188.868	0	96.7508	86.9633	0	0	0	0	225.524	106.614	0	24.9548	52.2945	0	187.324	4.99784	77.0853	106.763	0	162.821	159.869
FERMENTATION-PWY	2191.94	1943.83	2564.45	3049.97	2189.22	2012.65	1383.77	1081.39	1973.17	1917.98	448.633	1535.85	1575.19	814.419	1632.78	1499.15	1370.17	1571.93	1983.24	1389.32	1209.46	2217.35	1422.58	1288.09	2146.01	2124.26	1504.85	2196.62	1783.95	218.478	439.617	2475.71	1868.19	1783.97	1286.75	2704.07	1369.63	2448.99	753.904	615.421	1762.53	2065.5	1501.17	1278.71	1510.62	2391.17	1172.25	1308.91	1528.8
FOLSYN-PWY	3126.7	3044.29	3697.94	4088.72	3361.26	3594.12	2647.43	1981.95	3128.18	2819.71	1597.29	2812.64	2486.09	1877.45	2434.92	2284.35	2753.84	2504.6	2912.84	2518.73	2608.15	3027.63	3092.12	2741.42	3449.36	3708.44	3624.32	3916.52	2542.02	1933.72	1640.18	3393.81	2866.21	2546.05	3124.39	4164.76	2647.62	3353.47	1276.44	2250.38	2885.03	3791.15	2546.05	2255.85	3112.06	3736.62	2548.67	2487.64	2477.82
FUC-RHAMCAT-PWY	91.8793	61.0522	0	257.402	72.0402	333.988	122.549	57.8499	350.707	205.073	170.89	264.238	186.089	0	109.651	73.2497	270.435	212.23	155.327	68.4707	63.933	173.253	277.203	337.125	75.1989	315.866	236.821	137.544	143.739	0	154.871	241.666	89.3356	221.386	74.8937	15.0753	238.504	178.266	0	257.662	70.7814	174.572	209.749	26.8918	96.4268	162.51	184.637	239.077	169.391
FUCCAT-PWY	107.561	83.3014	238.999	353.614	86.0052	477.152	293.684	268.131	386.296	260.766	449.271	439.708	253.906	57.0618	177.86	95.212	426.03	336.906	210.612	134.95	169.79	268.383	379.747	373.007	312.884	301.622	317.301	231.858	198.094	466.09	198.175	312.91	180.451	246.742	147.391	90.3946	316.799	222.396	217.493	285.839	235.943	156.891	298.288	266.408	145.401	219.305	247.629	310.105	205.533
GALACT-GLUCUROCAT-PWY	974.135	938.558	695.806	1620.05	1397.63	1434.48	1128.84	972.287	1029.21	750.023	707.824	1398.85	1244.92	524.072	815.581	600.134	1440.18	884.788	1258.34	802.342	986.46	1249.97	2264.94	1464.77	1040.63	1594.62	1775.78	1564.33	799.595	1921.63	821.534	809.503	1075.03	1074.49	1146.99	1317.13	887.387	1187.05	522.888	1123.78	1260.65	1400.57	1026.92	1052.94	1113.53	1084.68	982.562	1134.89	746.816
GALACTARDEG-PWY	34.4761	0	0	108.512	0	0	34.8975	0	208.159	128.708	0	30.8	15.2375	0	0	36.4939	52.4928	115.024	1.99722	48.5343	23.3822	0	0	75.4632	36.3771	161.084	69.7661	0	136.413	0	62.1298	67.003	0	0	0	0	164.896	75.078	0	19.3449	40.0329	0	134.27	3.98348	53.6892	80.8752	0	116.076	114.963
GALACTUROCAT-PWY	1820.07	1641.39	1857.96	2482.55	1917.53	2228.42	1792.93	1387.11	1731.65	1309.22	1466.72	1984.07	1695.81	1525.08	1448.51	1446.51	1899.1	1430.57	2180.75	1541.89	2043.48	2156.33	3078.94	2558.53	2036.06	2534.07	2348.42	2328.11	1379.77	2208.16	1705.25	1754.62	1772.32	1985.35	2156.65	2258.42	1731.5	1860.82	957.101	1969.29	1926.03	2239.34	1719.34	1851.76	1941.28	2109.87	2152.13	1913.94	1519.07
GLCMANNANAUT-PWY	1531.04	1556.52	1671.1	2579.92	1711.5	2458.02	1580.87	1587.96	1817.24	1317.18	1707.89	2226.17	1767.69	1091.34	1206.61	942.731	2397.73	1528.74	2155.47	1736.17	1776.27	1623.55	2985.05	2167.78	2207.26	2267.64	2590.25	2223.03	866.294	2826.88	2074.61	1892.57	1771.47	1532.01	2573.41	2037.94	1777.73	1610.72	1022.57	2010.73	1992.89	2027.19	1929.77	1773.4	2044.18	2170.62	2293.55	1733.04	1226.42
GLUCARDEG-PWY	59.3374	47.3331	130.557	108.512	86.0257	0	93.6955	37.2723	208.159	171.256	0	99.9978	15.2375	38.8356	0	36.4939	81.273	150.284	1.99722	48.5343	23.3822	0	0	75.4632	36.3771	161.084	115.223	0	136.413	0	62.1298	67.003	0	0	103.96	0	164.896	75.078	0	79.601	40.0329	88.2167	134.27	3.98348	53.6892	144.725	55.3399	116.076	114.963
GLUCARGALACTSUPER-PWY	34.4761	0	0	108.512	0	0	34.8975	0	208.159	128.708	0	30.8	15.2375	0	0	36.4939	52.4928	115.024	1.99722	48.5343	23.3822	0	0	75.4632	36.3771	161.084	69.7661	0	136.413	0	62.1298	67.003	0	0	0	0	164.896	75.078	0	19.3449	40.0329	0	134.27	3.98348	53.6892	80.8752	0	116.076	114.963
GLUCONEO-PWY	4131.02	4009.78	4836.53	5596.31	4228.83	4362.89	3130.9	2596.69	3962.59	3530.71	1451.79	3576.27	3369.45	2068.12	3210.28	3021.14	3302.79	3272.84	4088.81	3170.5	3023.57	4112.52	3710.74	3333.19	4393.14	4489.67	3787.92	4689.7	3234.08	1126.25	1710.34	4670.83	3748.95	3688.1	3428.85	5263.23	2964.59	4459.71	1676.24	1560.95	3658.52	4565.4	3360.45	3006.41	3440.75	4742.94	3060.79	3055.75	2961.12
GLUCOSE1PMETAB-PWY	35.9221	0	0	117.339	0	183.778	37.912	0	244.593	171.712	0	33.9358	15.9829	0	0	37.9026	55.8267	146.478	1.99979	49.8204	23.9688	0	0	87.622	37.9236	198.093	83.6789	0	152.112	0	77.5884	69.7372	0	0	3.33936	0	181.823	85.5382	0	19.9755	41.8979	0	150.65	3.99892	61.7935	85.6324	0	130.918	128.662
GLUCUROCAT-PWY	1373.56	1279.32	1507.46	2218.92	1729.84	1985.06	1928.87	1692.54	1510.59	1143.39	1741.01	1898.27	1711.27	1148.8	1086.36	1154.72	2153.58	1504.55	1591.45	1142.13	1545.37	1625.54	2803.42	2024.63	1510.69	2012.4	2496.12	2266.52	1012.44	2765.23	1256.44	1237.23	1417.23	1482.29	1503.43	1765.67	1299.25	1756.98	727.954	1631.22	1569.49	1836.79	1535.68	1414.59	1588.13	1393.21	1543.55	1551.82	1156.06
GLUTORN-PWY	5797.79	5475.49	6180.68	6511.95	5282.87	6046.89	5355.74	4522.33	5726.21	4283.33	5682.71	5589.14	4824.41	4438.83	4361.55	4709.88	5442.95	4746.63	5790.21	5021.39	6082.89	5318.4	7042.61	6959.36	6282.13	6635.36	6915.56	6761.72	4208.8	5568.29	5542.7	5953.31	5255.58	5116.7	7140	6863.69	5047.74	5445.39	2525.48	5887.48	5197.85	6864.47	5594.49	4930.21	5766.1	6379.65	6686.25	5348.4	4134.6
GLYCOCAT-PWY	5283.06	5859.52	6101.54	7122.27	5975.12	6807.5	5161.69	4882.59	5900.9	4348.89	5220.23	6348.37	5309.02	3302.85	4311.12	4142.02	5789.11	4337.32	6156.9	4747.38	5497.7	4848.1	8065.06	6611.23	6154.32	6268.71	7280.46	6532.38	3757.32	6588.38	4250.23	5961.36	5105.76	5232.02	6563.99	6796.64	4173.1	5600.56	2525.76	5205.19	5664.84	6914.56	4821.69	5449.86	5640.47	6103.27	6127.97	4799.67	3468.02
GLYCOGENSYNTH-PWY	7277.38	7368.39	8229.97	8906.25	7015.06	7936.68	6977.42	5974.29	7655.98	5666.28	7547.45	7559.68	6435.92	5953.46	5636.92	6166.99	7576.09	6223.65	7921.59	6503.12	7836.72	6891.83	9109.97	8578.84	8118.83	9030.12	9395.23	8956.3	5222.1	7596.4	6932.61	7821.99	6551.78	6819.95	9500.27	9013.73	6406.18	6875.42	3525.29	7478.89	7123.73	9180.37	7203.44	6505.36	7795.07	8430.94	8438.74	6834.26	5312.1
GLYCOL-GLYOXDEG-PWY	33.4086	0	0	103.63	0	4.89269	34.1312	0	200.592	139.21	0	27.0911	15.0163	0	1.49024	35.2883	48.1657	125.472	1.98999	39.6325	22.547	0	0	72.7637	30.243	159.144	67.7618	0	123.685	0	61.5734	61.6502	0	0	0	0	147.904	79.2073	0	15.9561	33.3963	0	128.027	3.93417	56.4492	77.4234	0	112.211	107.663
GLYCOLYSIS	4396.26	4493.22	5175.36	6207.3	4655.86	6041.5	3597.43	2905.98	3807.95	4321.57	1448.95	4777.63	3807.88	2396.74	3466.26	3231.55	3580.27	3608.2	4671.88	3880.68	4085.52	4350.24	4369.91	4740.44	5495.27	4930.16	4642.63	5768.42	3308.81	1453.51	2882.28	5024.3	4391.94	4101.26	5336.44	5812.51	3681.03	4791.47	2244.97	3076.88	3858.57	5726.63	3665.29	3148.56	3799.87	5668.21	4740.04	3651.03	3438.64
GLYCOLYSIS-E-D	1169.56	902.296	1513.77	1726.45	928.051	2083.45	1262.03	455.488	1348.55	1161.81	615.789	908.374	674.404	772.386	816.539	1232.43	952.305	1224.38	1047.85	887.147	1483.48	1014.43	962.811	1356.76	1486.87	1794.62	1618.5	1494.62	1139.68	733.597	1111.35	1192.59	1255.36	999.922	1427.54	1411.28	795.566	1644.91	310.556	956.802	1102.75	1077	1099.72	741.537	1756.2	1348.68	1335.09	1419.15	1011.32
GLYCOLYSIS-TCA-GLYOX-BYPASS	555.536	286.748	472.142	866.14	608.598	304.844	366.153	0	896.423	617.763	0	112.145	271.695	208.975	295.791	581.597	328.787	765.678	462.467	157.828	428.054	554.076	0	607.713	127.827	672.415	307.631	366.571	786.682	0	215.008	528.556	310.696	0	437.091	412.222	599.149	1132.9	0	59.5018	139.746	257.378	726.62	286.696	698.853	692.05	264.612	719.219	634.512
GLYOXYLATE-BYPASS	250.154	110.463	177.456	434.555	278.14	112.358	163.129	0	515.939	363.378	0	65.4484	119.706	80.0558	114.875	257.737	162.739	402.109	194.351	94.085	176.833	222.429	0	287.581	73.7877	379.114	165.669	136.397	417.999	0	116.243	263.217	119.289	0	160.495	145.337	354.196	566.226	0	28.209	80.7151	95.9861	390.454	115.077	297.413	344.935	97.8648	355.472	338.225
GOLPDLCAT-PWY	38.073	50.0059	160.355	168.819	120.162	248.615	60.8085	36.0742	0	75.8723	0	107.887	60.5033	46.5319	6.92182	62.1431	32.2152	56.2317	0	45.0149	80.8207	11.7176	117.237	108.458	91.3657	9.71128	59.7358	0	71.3155	15.048	23.1944	87.6155	42.0758	31.3416	101.339	99.7491	0	0	0	55.2109	63.2149	89.3769	0	0	0	66.0157	52.1004	13.3067	28.1662
HEME-BIOSYNTHESIS-II	186.354	98.4068	294.935	230.399	291.546	165.248	86.2363	0	194.164	146.955	0	39.8054	76.9389	70.0023	93.6649	175.353	61.2029	198.782	156.436	44.2829	125.913	200.448	0	160.779	35.4307	165.736	87.2237	114.48	166.046	0	60.8426	119.718	99.6075	1.97926	153.624	167.755	137.686	353.134	0	18.4556	43.208	83.5308	158.951	80.1726	203.364	175.516	83.3697	162.044	130.043
HEMESYN2-PWY	372.512	337.952	689.938	668.585	572.153	690.517	237.162	53.4552	456.384	424.722	97.6166	212.342	198.253	179.245	202.763	421.82	248.317	569.529	263.234	199.601	337.467	343.403	165.327	451.885	267.413	501.507	348.885	286.428	452.879	85.2878	141.606	326.702	246.014	96.4912	368.539	492.904	285.122	596.204	4.98483	121.409	220.974	259.434	393.124	129.227	557.384	446.722	199.766	418.822	306.459
HEXITOLDEGSUPER-PWY	529.142	586.542	585.365	646.563	487.463	1056.99	580.525	300.242	944.964	811.786	168.144	512.772	268.27	404.03	166.819	481.382	680.336	660.771	730.039	546.461	659.495	314.987	330.399	905.855	939.658	886.987	843.674	978.666	643.168	185.774	484.535	412.75	736.086	170.918	888.636	431.638	829.905	578.532	279.092	557.919	783.544	822.508	663.046	612.54	1016.64	766.341	620.312	668.292	723.836
HISDEG-PWY	750.5	730.757	802.5	1096.24	912.013	690.599	520.354	360	514.33	598	157	485	507	300	605.725	453	314	475.38	690	425	326	747	434	366.67	655	779.777	370	756.5	483	52	132	789.384	591.616	586	317.283	928	265	854	164	210.833	506	738	415	293	375	744.25	295	375	477
HISTSYN-PWY	6357.02	6242.68	7191.06	7527.57	5972.39	6722.49	5916.57	5077.45	6481.78	4940.32	6358.73	6467.5	5494.53	5007.97	4976.62	5217.24	6381.92	5336.87	6608.74	5620.15	6770.32	6102.07	7599.33	7419.35	7083.31	7733.76	7931.55	7578.36	4593.98	6274.88	5995.56	6688.41	5706.28	5824.48	8094.08	7703.03	5643.18	6041.24	2932.28	6435.95	6004.25	7662.53	6242.67	5324.16	6556.84	7250.31	7199.11	5804.95	4480.21
HOMOSER-METSYN-PWY	1540.76	1801.21	1723.57	2006.71	1558.32	2262.59	911.975	1120.07	1303.69	1443.35	2404.89	1147.21	713.949	1121.56	1320.61	1046.15	1413.84	1320.03	1789.43	1840.89	1796.73	1446.26	1269.11	2367.92	2795.26	2208.44	1696.5	2208.11	962.04	3252.42	1965.65	1991	1710.94	1588.45	2123.87	2071.55	1881.71	1926.51	886.26	2093.02	937.929	1837.77	1702.28	1520.15	1869.83	2181.21	1805.6	1606.83	1270.7
HSERMETANA-PWY	1605.77	1893.6	1793.39	2105.52	1626.79	2386.91	935.491	1163.95	1346.05	1515.7	2563.7	1182.6	1090.93	1163.7	1390.37	1080.73	1466.29	1375.32	1874.81	1948.77	1872.66	1507.13	1304.54	2490.74	3000.42	2317.99	1755.3	2321.44	994.215	3554.08	2074.08	2097.86	1801.27	1668.14	2217.4	2175.79	1981.23	2037.87	932.276	2204.09	1220.08	1912.43	1782.07	1593.2	1958.78	2293.96	1880.36	1680.61	1334.98
ILEUSYN-PWY	7473.8	7428.99	8355.31	8982.58	7068.89	7997.56	7079.73	5917.22	7562.86	5746.92	7582.86	7588.48	6408.36	5895.29	6001.64	6083.8	7514.34	6184.85	7837.21	6563.64	7982.81	7151.68	9201.61	8767.86	8247.31	9158.83	9413.48	9006.68	5439.53	7404.13	6982.6	7822.99	6659.53	6911.84	9423.19	8979.73	6479.89	7116.75	3481.8	7666.07	7072.97	9058.85	7350.54	6372.69	7566.41	8406.4	8449.65	6805.28	5475.02
KDO-NAGLIPASYN-PWY	118.164	0	0	319.679	0	0	110.042	0	360.026	349.705	0	107.487	56.6163	0	0	105.329	135.851	269.266	7.88501	143.668	70.4091	0	0	142.136	124.701	369.286	201.139	0	319.002	0	97.9107	205.807	0	0	0	0	213.328	238.445	0	12.3782	131.043	0	225.501	15.1941	143.999	233.347	0	203.312	291.306
KETOGLUCONMET-PWY	32.0905	0	0	97.0617	0	0	32.9155	0	186.649	139.22	0	28.102	12	0	0	32.8058	42.4536	117.408	1.98485	40.8088	18.7873	0	0	68.6061	31.3148	153.917	66.7059	0	121.333	0	58.5	60.8922	0	0	0	0	138	71.7906	0	15	36.3097	0	114	3.95376	57.1617	73.9838	0	112.11	110.303
LACTOSECAT-PWY	88.9527	198.579	75.88	49.4126	111.053	315.127	149.815	107.559	1.99268	284.089	0	171.257	63.0521	33.9562	3.19561	0	159.77	144.488	178.982	153.117	0	74.7018	0	129.238	322.717	68.1961	257.043	257.417	0	32.3822	0	28.8329	245.232	0	289.901	15.0755	475.089	0	236.232	266.178	253.648	254.463	75.0677	280.197	264.197	256.759	174.683	91.7581	299.437
LEU-DEG2-PWY	0	0	0	0	0	0	0	0	0	0	0	0	0	0	0	0	0	0	0	0	0	0	0	0	0	0	15.1576	0	0	0	0	0	0	0	0	0	0	0	0	0	0	0	0	0	0	0	0	0	0
LPSSYN-PWY	65.9731	0	0	196.743	0	0	65.4572	0	286.601	246.553	0	61.2147	30.3411	0	0	64.1462	88.0472	196.676	3.97564	85.9906	41.7655	0	0	107.139	69.6936	271.404	130.826	0	220.474	0	82.8377	121.684	0	0	0	0	182.406	144.622	0	14.382	75.0613	0	179.845	7.82012	94.8343	143.5	0	158.133	193.291
MET-SAM-PWY	2168.92	2491.09	2419.36	2807.91	2177.1	3091.27	1329.25	1588.68	1858.28	1993.36	3188.89	1655.61	1050.51	1582.65	1839.8	1495.08	1996.99	1855.17	2488.55	2496.96	2496.71	2021.91	1836.88	3231.3	3706.48	3027.85	2405.91	3039.57	1368.33	4111.16	2673.68	2744.18	2353.81	2207.8	2949.14	2885.78	2523.24	2638.63	1215.72	2842.34	1366.45	2585.09	2349.22	2100.29	2568.41	2991.01	2533.38	2216.98	1753.73
METH-ACETATE-PWY	328.999	722.826	170.959	551.635	803.942	937.465	611.48	120.953	512.945	118.04	531.253	664.497	241.111	356.89	356.941	231.971	961.017	106.498	548.216	256.933	629.005	125.584	858.698	153.521	293.714	565.698	676.055	308.631	50.9613	104.844	339.796	468.962	201.071	153.146	428.512	426.885	228.058	0	160.193	474.616	259.302	732.915	140.205	435.925	671.792	483.482	298.141	481.58	519.087
METHGLYUT-PWY	23.7762	0	0	74.2271	0	0	23.7329	0	161.371	112.188	0	21.2373	9.99662	0	0	28.4727	40.4275	92.2107	1.63629	31.2162	17.2332	0	0	52.1683	26.4167	124.618	58.5224	0	95.8812	0	49.2772	43.6961	0	0	0	0	114.56	56.5403	0	12.4954	29.8693	0	94.7353	2.94088	42.1438	53.9101	0	90.6867	80.9904
NAD-BIOSYNTHESIS-II	35.5742	0	0	278.394	17.9138	49.3763	37.4454	258.346	303.277	162.896	114.888	147.195	89.0051	0	19.3358	105.915	238.318	183.708	150.662	69.7726	45.7863	94.4906	194.337	93.2503	76.1337	193.511	181.286	108.941	143.376	0	75.8277	132.679	70.3943	160.283	50.7358	0	230.359	179.99	0	196.55	41.3606	3.99593	217.535	188.946	60.8098	83.9387	0	126.794	123.22
NAGLIPASYN-PWY	579.548	561.799	697.15	868.159	611.5	504.062	349.931	320	490.099	622.944	110.557	448.462	430.119	181.867	475.255	307.684	303.085	452.809	481	438.65	241.184	520.152	337.045	223.77	615.571	607.752	447.284	654.388	539.911	95	124.726	663.677	515.372	508.278	252.998	802.201	246.836	654.983	150.545	15.3846	526.375	581.417	318.583	268.5	312.399	623.429	191.404	289.502	577.926
NONMEVIPP-PWY	6533.05	6428.17	7403	7945.51	6133.65	6768.51	6016.14	5096.6	6755.52	4892.13	6587.86	6534.8	5621.9	5216.97	5109.68	5417.02	6551.19	5435.27	6806.56	5682.34	6947.74	6214.55	7893.07	7512.96	7022.18	7943.12	8052.4	7819.44	4765.44	6321.23	6106	6958.56	5669.35	5990.98	8141.56	8090.21	5376.21	6180.89	2934.52	6461.64	6084.15	7913.88	6406.58	5429.15	6624.57	7361.77	7426.61	5980.08	4626.07
NONOXIPENT-PWY	9202.48	9363.77	10447	11863.9	9197	10682.3	8902.14	7634.12	9728.5	7316.1	9421.4	9820	8350.13	7278.02	7293.9	7851	9929.81	8071.31	10211.8	8198.31	10101.6	9285.14	12078.3	11388.5	10456.2	11593.3	11917.1	11453.3	7085.54	9879.92	8690.44	10149.8	8589.3	8852.27	12333.9	11623.4	8234.76	8913.99	4527.25	9505.58	9170.17	11765.8	9340.76	8436.67	9921.06	11139	10982.7	8897.13	6958.99
OANTIGEN-PWY	5012.12	5045.06	5896.84	6064.94	5014.56	5634.18	4802.58	4213.88	5272.58	4117.47	5313.37	5450.73	4652.17	3997.05	3881.51	4208.22	5498.6	4343.73	5508.72	4294.29	5321.2	4785.54	6216.26	5848.53	5683.3	6251.27	6742.04	6173.12	3613.72	5174.64	4159.12	5340.78	4486.32	4551.89	6560.94	6107.36	4416.45	4719.12	2436.93	5047.59	4908.66	6540.9	4829.88	4320.98	5278.53	5846.2	5594.32	4625.4	3718.82
P101-PWY	0	0	0	0	0	0	0	0	0	0	0	0	0	0	0	0	0	0	0	0	0	0	0	1.33992	0	0	0	0	0	0	0	0	0	0	14.5941	0	0	0	0	0	0	0	0	0	0	0	0	0	0
P105-PWY	717.651	499.386	738.396	1163.78	886.423	586.464	400.595	0	921.833	773.562	0	202.299	452.802	269.039	464.96	729.515	425.203	854.552	670.818	247.201	571.773	677.884	0	734.066	233.107	793.48	398.422	571.288	904.517	0	197.026	790.941	530.359	0	563.386	580.744	609.612	1346.09	0	62.3289	235.376	462.794	773.795	431.261	685.395	913.86	418.709	689.276	697.414
P108-PWY	1263.18	1064.4	1396.18	1758.96	1278.81	1019.13	745.583	525.157	965.406	1002.21	251.079	808.884	834.66	431.674	934.944	661.431	679.553	773.252	1100.88	735.446	599.261	1314.53	758.827	636.126	1081.82	1096.39	674.148	1281.2	1065.54	82.5022	215.986	1314.78	1035.34	928.345	502.84	1516.66	680.143	1537.27	295.401	63.2443	918.996	1119.35	839.582	695.55	722.596	1309.27	562.264	677.392	922.915
P122-PWY	1025.16	942.927	969.74	1528.37	847.291	1771.44	984.594	564.694	915.873	1004.14	504.799	1191.87	916.957	850.235	865.774	920.285	799.102	1153.79	1059.76	763.838	1063	781.644	1066.26	1430.99	1098.21	1220.97	1014.53	903.879	796.357	529.469	1086.39	1067.39	1051.19	874.12	1397.87	1348.09	570.701	1250.07	489.105	798.533	862.497	1431.39	992.926	795.622	1110.06	1309.41	1257.64	1198.18	847.318
P124-PWY	2676.25	2508.66	2550.01	2626.69	1276.76	3613.37	2111.79	961.842	1616.23	1803.53	1945.29	2272.9	1527.13	2477.14	2256.99	2388.93	1183.24	1824.09	2329.85	2751.2	3305.9	2106.11	2643.33	3523.04	3313.69	3197.75	2172.2	2684.86	2015.31	1059.81	3744.53	2798.03	2295.19	2972.54	3802.34	2586.17	2001.18	1976.27	1320.48	2865.46	2559.01	2856.77	2270.86	1554.45	1761.47	2993.32	3975.88	2096.61	1808.26
P125-PWY	0	108.513	174.933	84.6466	103.845	75.7882	84.6587	29.8063	94.7159	48.0831	13.1983	167.598	85.4043	0	53.9644	34.5102	227.486	126.164	108.129	90.3882	176.113	143.784	98.3261	96.8761	181.853	191.703	137.783	132.158	68.3368	170.134	59.9657	49.5309	76.895	160.529	54.3604	162.99	151.768	19.1962	23.47	139.589	51.0108	128.942	70.7502	70.3021	13.2415	102.348	10.3928	62.3587	61.726
P161-PWY	5126.31	5613.66	6367.78	6740.33	5857.1	6877.77	5527.25	4452.26	6173.75	4611.42	5939.21	6291.26	5248.63	4557.1	3938.99	5059.3	6386.49	4824.4	6072.09	4572.45	6001.64	4817.9	6980.79	6878.75	6396.55	7165.95	7802.31	6676.02	4156.57	6226.18	4576.68	5747.33	4878.21	4834.76	7590.06	6795.56	5093.58	5283.62	2570.81	6117.63	5514.47	7778.92	5860.54	4974.8	5993.49	6345.17	6177.43	5208.02	4039.52
P162-PWY	217.273	123.52	240.164	259.371	152.416	175.854	186.322	0	276.444	164.394	0	96.3888	112.196	124.81	159.396	279.238	0	206.174	281.375	45.5257	156.838	263.007	151.303	311.768	151.35	279.509	149.277	283.146	0	0	167.16	240.109	0	132.643	357.266	429.955	192.209	257.236	0	154.645	87.4909	299.847	337.898	191.8	388.971	381.572	272.257	296.395	277.547
P163-PWY	498.769	195.245	298.782	556.25	302.682	231.056	283.964	43.4018	105.113	161.498	235.259	263.86	260.004	213.301	322.176	153.21	405.82	238.046	444.481	122.042	307.184	716.62	384.057	402.818	360.127	357.384	214.37	705.985	525.697	18.1693	147.906	96.1558	377.255	251.333	7.92245	565.805	347.566	517.043	0	234.313	301.534	295.337	577.9	209.127	136.695	253.453	11.6938	220.308	206.114
P164-PWY	1245.28	685.925	1956.02	2650.2	1118.62	2418.03	2234.88	1676.2	1495.73	1359.78	2320.3	2289.36	1603.66	1205.65	438.209	743.644	2035.54	1537.11	2125.69	1592.32	1221.88	1188.46	2498.02	2735.99	2499.6	1157.28	2089.66	2252.96	0	1299.99	2072.51	2209.22	1735.67	1950.97	2215.68	973.393	1642.95	1702.12	485.81	2111.87	2221.06	2204.34	2173.79	1881.95	1704.47	917.59	2463.46	1114.06	1218.22
P221-PWY	63.4138	59.418	70.3983	25.9264	0	0	0	0	25.8934	22.9034	0	0	0	0	28.8495	45.6121	0	0	77.0861	0	0	0	0	0	0	0	0	68.4611	0	0	0	0	0	0	0	46.7524	39.6521	65.4044	0	0	1.99933	0	87.729	43.5593	0	55.6017	0	48.5503	0
P23-PWY	350.48	625.152	155.687	572.624	376.028	642.65	364.212	240.907	709.914	978.28	0	544.806	320.34	115.719	155.009	332.099	584.817	887.277	560.235	408.49	204.042	336.483	0	485.685	712.629	860.781	677.387	608.729	422.362	52.7782	181.317	320.956	615.402	20.0188	731.804	214.353	713.735	338.534	0	140.019	651.308	641.728	574.111	542.044	756.184	920.098	450.843	590.711	829.665
P261-PWY	0	21.0426	0	16.5918	7.37351	8.396	16.8109	0	0	0	0	0	0	0	14.1785	0	0	0	0	0	0	0	0	0	0	0	0	0	0	0	0	5.02756	9.76147	0	0	0	0	0	0	4.68734	0	0	0	0	0	0	0	0	0
P381-PWY	0	0	0	0	0	0	0	0	0	0	0	0	0	0	0	0	0	0	0	0	0	0	0	0	0	0	64.0446	0	0	0	0	0	0	0	0	0	0	0	0	0	0	0	0	0	0	0	0	0	0
P4-PWY	3435.79	3608.13	3853.07	4348.94	3362.52	4189.36	2521.08	2532.44	3141.66	2997.09	2916.12	3022.19	2144.33	2290.09	2577.77	2430.98	3054.22	2829.17	3842.26	3411.63	3512.37	3168.69	2993.55	4268.18	4788.59	4172.13	3802.54	4338.13	2253.6	3349.5	3457.14	3875.7	3275.13	3239.97	4067.13	4511.1	3405.18	3675.47	1719.09	3357.72	2623.28	4194.4	3273.37	2996.88	3664.35	4289.98	3702.87	3024.94	2549.34
P42-PWY	1912.89	1697.85	2224.78	2668.02	1868.68	1708.73	1198.47	928.203	1939.75	1689.74	382.705	1298.15	1339.7	688.387	1432.38	1338.9	1159.16	2499.96	1711.01	1175.17	1044.59	1937.89	1211.21	1401.58	1824.69	2071.37	1624.01	1879.99	2023.75	965.207	679.635	2169.62	1630.13	1567.68	1461.13	2364.82	1319.95	2379.6	654.867	757.034	1519.31	1776.16	1674.77	1147.23	2001.88	2063.68	1008.65	1797.49	1981.58
P441-PWY	1900.94	1570.23	2618.85	2768.47	1574.14	3113.1	1914.73	853.109	2108.68	1789.31	986.276	1603.9	1196.84	1189.02	1347.67	1697.07	1594.01	1762.31	1845.3	1624.57	2306.59	1838.26	1752.96	2149.13	2569.52	2893.3	2773.6	3222.22	1652.68	1094.97	1720.04	2082.86	2032.75	1724.72	2422.11	2300.84	1607.23	2296.07	589.965	1648.37	1939.11	1839.37	1818.45	1285.07	2412.94	2274.43	2242.91	2038.24	1584.58
P461-PWY	746.614	483.348	766.986	835.794	555.905	901.799	453.323	221.103	849.139	672.495	43.9449	479.831	379.133	385.045	432.216	701.143	524.411	688.716	623.171	525.24	911.459	581.336	454.325	809.812	633.599	683.706	507.99	604.216	661.085	49.9333	696.183	631.264	785.355	536.176	834.758	784.329	531.959	1076.41	139.338	238.246	546.403	516.019	606.043	417.017	1005.39	708.295	462.06	723.955	379.296
P562-PWY	0	47.5769	0	77.654	52.5947	75.307	55.7966	0	0	0	0	0	0	0	60.6034	0	33.8583	30.0576	0	24.3918	42.8125	11.4223	31.7962	89.0056	24.5432	86.3727	18.78	19.8235	0	0	0	40.5809	32.5744	30.3822	48.0421	0	0	8.6513	0	46.259	0	0	5.73289	30.0313	20.8886	0	0	0	0
PANTO-PWY	3225.25	3095.26	3757.22	3907.85	3358.84	3394.14	2634.11	2052.04	3241.48	2566.33	2550.95	2747.57	2630.55	2230.57	2419.32	2508.99	2495.59	2594.44	2975.03	2655.28	3141.28	2777.79	3580.46	3285.02	3242.07	3476.58	3629.3	3640.65	2784.2	2501.29	2488.01	3522.24	2818.63	2762.43	3427.46	4501.22	2240.93	3207.98	1290.72	2671.7	2836.1	3917.48	2812.54	2498.13	3088.52	3522.04	2992.89	2627.08	2201.93
PANTOSYN-PWY	3486.82	3422.06	4131.41	4243.27	3462.43	3638.95	2896.67	2273.83	3393.18	2777.54	2935.02	3116.59	2862.84	2401.7	2691.28	2695.12	2802.41	2888.8	3436.82	2874.45	3332.5	3054.69	3700.78	3602.43	3519.5	3717.94	4142.7	3903.12	2898.85	2891.65	2486.32	3734.33	2976.96	2944.72	3717.83	4671.62	2292.51	3660.01	1456.5	2942.2	3143.87	4414.83	3059.14	2741.24	3491.51	3657.55	3277.97	2906.16	2484.64
PENTOSE-P-PWY	1103.45	953.424	1031.38	1824.56	1365.69	1954.75	1063.62	663.726	1086.22	1114.98	444.484	1291.52	1108.29	844.715	893.071	963.045	1297.27	1519.22	1132.28	726.702	1074.6	821.543	1118.75	1448.33	1035.26	1237.26	1042.32	914.843	881.702	639.238	1035.76	1122.27	1171.11	814.695	1400.79	1533.58	556.478	1691.49	463.835	728.73	863.475	1516.9	1060.44	864.468	1497.78	1379.99	1180.57	1372.93	932.388
PEPTIDOGLYCANSYN-PWY	6782.69	6798.76	7762.8	8292.98	6420.52	7530.9	6382.98	5377.87	6962.28	5369.94	6770.15	7029.53	5942.99	5472.04	5321.23	5727.48	6895.5	5821.39	7174.1	6006.44	7360.7	6414.88	8204.96	8101.7	7655.15	8211.2	8528.56	8223.75	4998.09	6604.61	6445.68	7243.01	6126.49	6313.18	8762.69	8367.95	5888.86	6486.58	3189.21	6917.57	6529.71	8398.33	6644.26	5783.11	6948.18	7838.25	7943.99	6181.73	4900.66
PHOSLIPSYN-PWY	7163.63	7282.58	8239.78	8864.81	6887.79	8092.63	6858.65	5812.22	7557.59	5659.97	7415.99	7534.87	6339.48	5860.17	5665	6139.37	7494.8	6262.24	7720.39	6321.33	7884.78	6853.14	8995.99	8748.4	8066.77	8804.03	9244.87	8760.06	5264.27	7410.16	6833.42	7758.98	6485.43	6738.86	9470.26	8902.3	6349.55	6889.04	3436.86	7551.15	7013.03	8995.76	7169.78	6384.16	7566.94	8370.02	8474.91	6660.71	5275.58
POLYAMINSYN3-PWY	91.6621	167.382	90.5082	199.739	8.9659	53.2028	96.7417	0	153.853	212.23	0	92.7687	4.34312	54.568	51.4739	142.435	16.2163	157.498	160.987	6.27093	29.4351	0	97.0951	202.884	76.7621	64.1163	9.38819	3.90729	136.745	0	0	168.225	0	155.859	195.737	12.5798	0	181.456	122.985	0	154.392	279.574	4.60232	191.434	269.966	297.402	0	356.23	398.356
POLYAMSYN-PWY	370.14	197.673	263.274	639.008	410.104	420.042	264.506	47.1458	815.26	645.553	0	388.391	214.255	125.739	196.696	399.661	369.313	625.337	370.783	284.073	331.155	375.665	254.319	573.824	406.605	732.67	399.311	404.168	690.088	41.1022	233.585	489.298	362.01	349.328	353.642	208.51	589.474	803.769	138.145	259.915	227.198	320.465	607.076	213.919	499.932	553.751	373.357	627.555	575.598
POLYISOPRENSYN-PWY	1781.36	1640.7	2043.07	2560.96	1830.03	2026.36	1174.65	1076.93	1563.52	1736.14	385.685	1463.61	1357.23	638.336	1398.85	987.688	1041.99	1306.93	1489.46	1304.28	908.863	1609.45	1148.91	1556.58	1882.23	1870.15	1439.71	1870.17	1291.05	225.682	512.827	1911.52	1456.53	1580.29	1681.5	2265.87	1505.95	1839.79	661.615	1082.06	1597.78	1873.23	1140.26	962.106	1189.97	1857.39	1463.76	969.531	1242.53
PPGPPMET-PWY	44.7831	0	0	145.681	0	0	47.2542	0	301.612	211.913	0	42.3338	19.9549	0	0	47.2065	69.487	180.809	2.49936	62.021	29.9066	0	0	101.604	47.303	244.591	123.831	0	187.806	0	96.1372	86.7772	0	0	0	0	222.764	106.384	0	24.9261	52.2198	0	185.832	4.99703	76.9151	106.449	0	161.768	175.095
PROTOCATECHUATE-ORTHO-CLEAVAGE-PWY	0	0	0	11.1914	0	0	0	0	0	0	0	0	0	0	0	0	0	0	0	0	0	0	0	0	0	0	12.7869	0	0	0	0	0	0	0	11.9904	0	0	0	0	0	0	0	0	0	0	0	0	0	0
PRPP-PWY	1493.84	1632.2	1749.15	2152.51	1878.19	2451.34	1403.17	918.117	1554.59	1891.23	577.192	1319.68	1065.93	926.258	832.462	1288.88	1110.73	1678.43	1451.17	1030.58	1119.77	1224.72	1093.1	1342.59	1643.54	1462.19	1548.58	1729.62	1532.74	491.872	670.374	1401.41	1724.57	422.137	1471.94	1830.25	1501.07	1878.46	739.404	156.344	1719.67	2105.97	1279.96	1194.45	1842.94	2173.79	1116.35	1316.36	1748.18
PWY-1269	623.885	637.843	806.785	941.668	630.949	465.43	364.271	326.569	579.813	681.079	153.853	489.106	465.266	192.281	498.355	345.513	345.062	491.027	535.797	506.427	271.301	616.33	402.822	263.133	677.306	719.747	476.037	761.807	689.341	95	162.463	787.408	609.675	547.065	351.473	886.759	321.735	728.442	168.124	27.4286	556.182	624.098	383.921	299.849	343.246	714.206	240.979	359.242	640.021
PWY-181	0	0	0	0	0	0	0	0	0	0	0	0	0	0	0	0	0	0	0	0	0	0	0	0	0	0	0	0	0	0	0	0	0	0	0	0	0	0	0	0	0	0	0	0	0	0	0	0	0
PWY-1861	1072.03	303.254	757.835	1380.36	1334.77	797.974	626.944	463.032	1128.05	946.284	39.8445	941.818	868.809	419.101	748.91	504.672	1445.72	1136.27	946.483	759.575	896.724	863.101	925.96	1227	464.614	906.64	523.622	727.708	659.996	0	1144.38	688.447	922.002	337.926	1277.53	980.384	815.785	1463.03	78.7477	271.609	318.107	820.602	1091.7	560.14	974.072	870.586	311.093	1178.36	700.519
PWY-2941	1387.44	1147.92	1686.52	1838.27	1450.27	2037.21	1086.77	672.594	925.942	1072.27	1312.78	1428.06	1063.21	738.035	959.585	1240.03	1165.22	1280.33	1904.61	1218.8	1743.87	1198.33	1108.93	2321.84	2212.79	1314.79	1397.39	1566.16	887.948	2159.69	1418.64	1395.22	1246.7	1273.42	1700.54	1742.55	1297.19	2105.33	527.295	1620.15	870.753	2281.27	1521.91	1120.63	1192.38	1792.64	1793.63	1472.68	1002.54
PWY-2942	7102.15	7176.5	8162.78	8774.56	6852.06	7909.48	6839.52	5752.41	7448.02	5570.1	7180.56	7445.36	6262.02	5546.53	5536.05	6060.78	7420.17	6081.64	7660.53	6106.76	7689.55	6837.58	8717.09	8478.81	8044.85	8609.97	9121.15	8628.25	5286.03	7136.73	6495.71	7637.76	6412.16	6607.58	8985.38	8714.71	6213.29	6880.02	3279.5	7171.67	6921.33	8812.79	7046.33	6176.18	7327.31	8185.61	8204.05	6464.13	5116.5
PWY-3001	7113.01	7054.79	7996.01	8496.38	6720.15	7559.83	6756.91	5673.4	7226.88	5461.79	7127.77	7199.4	6123.93	5584.52	5581.96	5863.35	7122.23	5953.79	7389.97	6183.88	7614.47	6681.82	8616.61	8359.63	7814.59	8471.4	8967.56	8473.98	5225.99	7043.87	6661.74	7435.93	6285.01	6476	8836.44	8674.87	6050.38	6799.36	3226.93	7236.08	6736.01	8597.14	6917.71	6003.82	7211.33	7986.99	8075.72	6424.41	5032.74
PWY-3661	0	0	0	0	0	0	0	0	0	0	0	0	0	0	0	0	0	0	0	0	0	0	0	0	0	0	19.216	0	0	0	0	0	0	0	10.8388	0	0	0	0	0	0	0	0	0	0	0	0	0	0
PWY-3781	1378.35	1180.38	2026.09	1686.86	1910.39	1203.6	632.374	0	1012.15	709.512	99.6176	226.644	596.929	502.293	833.051	1332.45	671.368	1701.43	1229.38	352.282	1013.53	1520.79	106.346	1110.66	343.753	1146.84	439.302	1071.18	1208.34	127.07	122.376	948.505	861.11	161.986	1123.12	1497.01	579.295	2433.11	0	81.8286	316.237	930.481	1171.84	908.333	1701.34	1289.53	686.265	1193.99	1052.52
PWY-4361	121.533	69.2838	112.09	158.266	183.081	80.2209	63.3462	0	98.9875	47.7653	0	0	57.3218	52.5623	74.8501	134.426	47.6397	129.272	123.932	0	95.5652	158.282	0	116.914	0	29.2012	0	86.001	122.598	0	0	88.3545	75.2001	0	108.039	103.385	57.3554	306.195	0	0	0	59.7942	121.041	77.8962	149.565	131.037	63.4103	121.479	91.7112
PWY-4984	249.038	150.296	236.516	399.391	373.14	157.522	130.74	12.4813	217.98	98.8004	0	0	118.422	108.569	161.102	273.617	86.7729	264.385	298.605	29.9036	191.682	347.511	0	240.234	3.49894	59.7174	22.9598	177.469	249.24	4.9975	0	228.246	168.453	0	259.84	250.059	118.458	615.145	0	17.4717	0	123.814	246.463	143.886	368.828	299.253	131.044	248.434	187.784
PWY-5005	113.674	81.2884	5.943	175.683	135.79	122.421	75.6958	0	174.758	0	122.909	82.7489	0	112.641	0	0	106.235	0	222.627	180.42	142.897	63.8909	144.254	81.0493	0	49.8599	83.0342	182.128	190.562	40.3251	122.024	184.535	80.1171	72.2339	143.219	95.1387	106.475	120.001	73.0036	72.4567	134.279	270.42	0	146.668	244.767	168.419	107.558	194.422	367.751
PWY-5022	445.67	419.897	603.131	553.158	528.749	357.569	376.866	277.923	464.398	501.773	106.086	301.327	233.231	334.832	147.243	401.256	218.173	547.6	436.7	315.022	402.267	425.989	180.961	569.444	257.54	346.341	262.242	392.184	556.359	19.1029	246.72	433.714	331.252	307.663	471.841	635.484	337.681	726.853	222.63	176.474	334.892	446.711	356.594	375.596	742.723	612.987	355.49	432.741	354.798
PWY-5097	6936.79	7073.22	8021.15	8671.97	6796.79	7829.98	6767.42	5731.92	7316.12	5481.96	7086.18	7383.88	6214.34	5463.51	5452.73	5970.59	7329.45	5986.87	7570.16	6050.42	7570.78	6699.65	8728.24	8394.22	7934.08	8495.58	9054.43	8511.15	5192.64	7178.66	6422.14	7527	6292.51	6561.43	8874.44	8621.08	6034.05	6782.9	3199.92	7105.74	6880.1	8735.03	6921.07	6142.1	7238.05	8018.96	8098.01	6364.42	5006.54
PWY-5100	7352.04	7063.22	8283.23	9052.83	6889.9	8180.27	6784.06	5602.19	7416.71	5607.35	7250.17	7560.69	6465.36	5676.66	5531.85	5958.31	7521.13	6097.24	7949.1	6332.07	7850.14	7179.74	8825.54	8551.64	8193.01	8870.36	8952.42	8887.05	5366.16	6875.44	6734.82	7829.96	6601.77	6786.53	9084.35	8890.42	6427.08	6976.8	3405.24	7257.18	6854.34	8969.34	7263.19	6286.92	7294.21	8424.17	8312.6	6680.55	5224.61
PWY-5101	8138.65	8070	9109.96	9745.42	7676.09	8666.11	7686.8	6440.35	8236.87	6259.2	8218.15	8245.09	6974.26	6407.54	6502.64	6633.58	8169.81	6731.93	8531.59	7142.4	8686.14	7792.52	9980.57	9529.37	8967.35	9940.47	10221.9	9781.43	5938.84	8024.72	7582.54	8539.6	7257.93	7517.85	10264.4	9773.71	7078.12	7736.72	3809.3	8305.36	7701.08	9842.53	7986.61	6930.17	8235.97	9163.7	9192.82	7397.05	5937.88
PWY-5103	7076.55	7045.58	7940.16	8384.05	6699.14	7485.38	6756.43	5678.45	7168.57	5466.88	7151.72	7219.39	6113.54	5609.02	5640.04	5786.13	7058.12	5891.26	7321.48	6207.91	7522.72	6630.32	8607.85	8265.76	7787.45	8499.74	8938.22	8433.76	5146.65	7044.78	6581.92	7393.44	6287.4	6477.83	8922.09	8583.29	6098.62	6768.42	3252.89	7194.34	6737.86	8560.65	6901.07	5973.15	7194.03	7958.88	7935.31	6386.48	5072.61
PWY-5104	7927.89	7725.94	8844.53	9484.19	7494.5	8444.09	7475	6066.03	8074.24	5921.69	7832.4	7922.71	6770.63	6171.06	6154.11	6501.29	7939.71	6482.26	8382.88	6751.61	8472.42	7733.3	9675.12	9169.76	8701.26	9778.77	9804.92	9548.7	5828.39	7465.04	7170.67	8306.01	7028.22	7318.86	9828.75	9461.84	6985.14	7463.76	3656.1	8022.61	7480.2	9540.96	7841.15	6757.3	7841.51	8925.33	8901.75	7173.57	5802.65
PWY-5121	6477.64	6408.98	7356.39	7882.06	6096.65	6834.11	6000.13	5084.85	6659.99	4912.51	6505.86	6528.76	5596.38	5176.3	5066.62	5395.7	6521.4	5425.57	6771.11	5635.07	6917.65	6158.92	7823.11	7507.74	7037.55	7843.1	8026.01	7776.62	4731.7	6276.68	6045.3	6900.02	5679.93	5961.48	8134.51	8009.81	5391.11	6140.51	2943.78	6446.43	6084.87	7886.05	6331.78	5419.7	6582.06	7341.53	7405.03	5907.3	4608.95
PWY-5154	1505.93	1269.57	1667.29	2323.54	1464.77	1178.91	930.01	769.53	1352.66	1437.41	287.516	1013.09	1091.72	540.735	1122.81	957.31	908.572	848.232	1353.24	909.691	770.759	1645.48	937.377	854.693	1484.69	1336.38	997.53	1509.7	1293.55	138.263	277.61	1790.98	1306.73	1287.69	917.142	1956.43	911.639	1808.18	520.748	59.692	1159.27	1281.71	1007.14	660.844	982.95	1706.09	778.046	824.503	932.417
PWY-5177	548.417	173.867	288.492	643.666	327.01	209.338	339.863	0	533.911	415.05	136.648	228.643	232.525	197.767	308.234	311.166	296.392	453.919	410.474	136.236	321.035	624.056	194.473	514.565	257.862	600.798	263.938	523.919	643.126	0	240.695	269.905	340.033	132.485	190.19	438.538	566.348	735.968	0	145.601	253.087	232.678	736.249	224.735	375.738	452.134	109.584	471.045	477.6
PWY-5178	0	0	0	13.5527	0	0	0	0	0	0	0	0	0	0	0	0	0	0	0	0	0	0	0	0	0	0	0	0	0	0	0	0	0	0	0	0	0	0	0	0	0	0	0	0	0	0	0	0	0
PWY-5180	0	0	0	195.264	0	0	0	0	0	0	0	0	0	0	0	0	0	0	0	100.008	0	0	0	0	0	0	0	0	0	0	0	0	0	0	0	0	0	0	0	0	0	0	0	0	0	0	0	0	0
PWY-5182	0	0	0	195.264	0	0	0	0	0	0	0	0	0	0	0	0	0	0	0	100.008	0	0	0	0	0	0	0	0	0	0	0	0	0	0	0	0	0	0	0	0	0	0	0	0	0	0	0	0	0
PWY-5188	3023.71	2798.66	3605.94	3304.58	3015.04	2870.92	2947.03	2247.45	3217.53	2211.68	2907.7	2896.29	2671.36	1684.81	2122.95	2602.57	3214.9	2384.99	3074.85	1970.24	3142.31	2976.84	3736.15	3311.9	2896.02	3207.82	3888.03	3342.65	2716.1	2609.36	1821.28	2994.39	2285.6	2305.11	3017.66	3475.28	2289.08	2962.71	1263.56	2398.6	2650.33	3419.23	2804.29	2351.06	3145.81	3226.06	2975.86	2849.61	2336.35
PWY-5189	2629.75	2421.4	3150.1	2839.62	2665.57	2487.23	2543.77	1930.68	2780.96	1921.61	2474.02	2545.09	2336.06	1375.9	1800.49	2235.1	2778.24	2041.27	2692.28	1662.52	2687.88	2555.08	3280.11	2848.46	2537.58	2776.44	3348.39	2884.65	2411.2	2246.66	1518.21	2592.82	1962.05	2015.91	2541.26	3003.06	1963.44	2557.66	1103.42	1979.41	2347.62	2973.55	2381.98	2032.56	2745.06	2786.55	2528.91	2456.94	2040.08
PWY-5265	382.191	190.967	548.204	0	610.345	342.666	268.54	287.208	23.186	889.164	0	1015.08	0	0	101.443	0	656.19	519.464	931.693	1011.83	0	282.043	0	530.057	788.976	0	532.212	824.401	0	0	0	125.422	203.401	0	832.775	165.228	780.021	0	215.462	160.483	0	1178.33	690.934	293.354	502.179	449.379	286.601	698.998	484.511
PWY-5304	102	58	94	127	155	59	53	0	83	40	0	13.6	48	44	61	113	35	109	104	0	78	144	16	98	0	24	0	81	103	0	0	74	63	0	92	99	48	260	0	0	0	50	101	58.5	126	127	53	102	77
PWY-5345	733.116	533.188	668.061	1102.64	820.153	856.993	733.929	358.649	953.105	751.245	352.554	324.146	431.04	452.31	461.898	730.248	449.688	825.201	804.349	214.134	514.385	737.126	264.403	673.092	521.931	817.815	594.604	697.775	764.383	136.943	258.749	704.236	386.155	326.348	505.91	716.359	494.124	1205.56	290.535	84.4983	668.841	843.372	720.848	551.35	955.242	846.622	357.379	888.242	766.613
PWY-5347	2808.57	3160.91	3147.86	3606.72	2801.44	3816.7	1810.6	2082.68	2471.44	2510.39	3893.29	2217.19	1449.13	2070.95	2353.75	1987.48	2627.95	2395.77	3181.91	3103.87	3213.5	2637.34	2486.01	4045.28	4466.82	3839.23	3174.77	3856.1	1814.71	4744.45	3325.33	3460.82	2950.66	2818.15	3760.44	3704.96	3102.88	3296.78	1519.97	3547.05	1852.15	3353.61	3001.58	2670.7	3260.04	3766.07	3272.48	2826.32	2225.14
PWY-5384	584.157	954.367	1194.31	1395.65	675.594	1709.16	1169.76	1037.89	1141.13	1221.84	1579.52	1582.84	1009.73	1030.51	787.173	770.826	1449.23	1271.2	1309.31	903.508	884.608	791.574	1225.46	1237.44	1533.27	1353.51	1649.08	971.618	440.231	1830.95	873.341	1012.04	814.591	926.268	1718.05	778.783	1540.99	571.284	737.88	1186.22	1349.98	1185.27	1164.94	1235.21	1342.12	1322.71	889.486	564.37	763.309
PWY-5415	0	0	0	16.7371	0	0	0	0	0	0	0	0	0	0	0	0	0	0	0	4.88344	0	0	0	0	0	0	0	0	0	0	0	0	0	0	0	0	0	0	0	0	0	0	0	0	0	0	0	0	0
PWY-5484	3088.12	3173.6	3696.13	4634.07	3402.42	4657.52	2400.26	1907.83	2508.03	3362.67	799.235	3401.8	2649.78	1491.1	2438.67	2165.38	2306.07	2482.34	3276.44	2717.35	2711.78	3120.13	2848.69	3195.87	4018.43	3358.17	3059.33	4216.26	2354.1	801.623	1798.29	3633.22	3217.25	2875.95	3659.29	4213.89	2553.65	3545.44	1634.74	1916.48	2617.38	4098.64	2427.2	2064.83	2500.8	4165.83	3233.65	2471.83	2498.74
PWY-5505	3729.5	3656.61	4292.19	5049.02	4212.04	5048.56	3568.79	3249.93	3887.08	2466.18	4525.4	4185.57	3770.93	2905.29	2971.68	2900.42	4185.68	3169.84	4142.1	3583.16	4198	3940.79	6154.34	4847.23	4710.92	5256.13	5197.21	5480.35	2427.49	5815.61	3441.73	4229.48	3607.22	3888.81	4736.84	5111.82	3240.75	3593.76	1716.64	4622.26	3659.6	4992.31	4208.69	3854.6	3919.85	4363.82	4393.5	3718.23	2494.43
PWY-5507	0	0	0	0	0	0	0	0	0	0	0	0	0	0	0	0	0	0	0	0	0	0	0	0	0	0	127.747	0	0	0	0	0	0	0	0	0	0	0	0	0	0	0	0	0	0	0	0	0	0
PWY-5509	4753.17	4878.88	5391.12	5932.38	4528.93	5276.71	4710.97	4042.76	5114.17	3635.17	5277.71	5077.3	4383.73	4362.02	3868.17	4305.27	5363.82	4087.76	5284.91	4315.14	5578.44	4666.98	6551.42	5867.16	5108.23	6204.75	6672.32	5869.03	3730.9	5208.98	4917.22	5288.53	4226.51	4788.39	6646.38	5757.87	4210.08	4156.75	2378.3	5212.42	4770.45	5966.26	4838.92	4397.49	5085.28	5346.14	5650.99	4567.19	3488.6
PWY-5531	0	0	0	0	0	109.484	0	0	0	0	0	0	0	0	0	0	0	0	0	0	0	0	0	0	0	0	0	0	0	0	0	0	0	0	0	0	0	0	0	0	0	0	0	0	0	0	0	0	0
PWY-5532	0	0	0	0	0	0	0	0	0	0	0	0	0	0	0	0	0	0	0	0	0	0	0	0	0	0	0	0	0	0	0	0	0	0	0	0	0	0	0	0	0	0	0	0	0	0	0	0	0
PWY-5659	4615.62	4536.38	5104.65	5583.75	4586.61	5096.42	4264.89	3495.56	4766.88	3603.54	4484	4740.73	4290.53	3567.09	3453.01	3847.11	4584.23	3593.29	5022.11	3947.89	4828.28	4318.84	5531.73	5297.76	5389.08	5838.11	6028.34	5654.14	3575.6	4340.79	4020.71	4730.24	4137.64	4101.49	5822.19	5706.7	3793.32	4195.1	1963.56	4201.82	4664.1	5721.93	4486.08	3692.87	4760.97	5306.23	5000.3	4258.94	3530.59
PWY-5667	7532.7	7687.5	8647.47	9438.18	7276.38	8522.83	7209.75	6142.04	7969.02	6027.54	7756.92	7944.72	6708.63	6121.09	5994.07	6407.48	7859.06	6558.79	8102.85	6655.94	8210.43	7236.41	9458.95	9106.15	8525.43	9270.06	9716.87	9231.82	5607.06	7799.43	7082.93	8226	6860.15	7136.32	9846.45	9386.63	6649.86	7331.53	3609.07	7825.63	7425.62	9418.2	7475.46	6684.23	7876.25	8810.84	8796.52	6929.18	5552.39
PWY-5676	3745.84	2674.85	3100.9	4338.31	2141.01	2531.09	3049.18	1627.34	2644.51	2274.67	2809.22	3086.43	2424.89	2878.29	2944.97	2427.17	3207.87	2492.87	3786.98	1857.84	3187.17	4299.83	3036.72	3337.79	3179.14	4191.21	3138.26	4513.49	2833.1	1613.42	2744.99	2307.32	2876.61	2814.02	3480.38	3868.78	3303.95	3453.53	1263.42	2782.35	3214.84	3130.13	4328.34	2334.99	3007.24	3504.14	1765.47	2323.4	2337.91
PWY-5677	271.533	325.893	117.879	200.662	0	0	151.877	167.904	283.347	366.962	61.6308	162.191	22.9609	230.021	0	267.111	159.044	289.72	389.816	231.51	123.829	228.165	104.054	276.228	173.169	219.663	132.561	123.279	312.469	0	104.356	198.204	151.962	246.755	298.956	427.655	209.657	383.79	229.407	0	297.867	242.843	82.2308	359.312	532.371	377.192	58.7075	142.404	184.044
PWY-5686	7350.14	7457.37	8425.8	9039.5	7060.94	8155.53	6910.49	5928.87	7572.24	5804.54	7331.33	7668.64	6477	5863.26	5730.74	6151.23	7491.69	6335.43	7817.58	6479.34	7904.52	6985.21	9040.71	8790.19	8225.77	8931.38	9262.18	8946.54	5352.99	7299.86	6888.38	7859.35	6682.32	6917.06	9452.44	9189.98	6316.8	7126.36	3479.26	7484.32	7126.3	9185.36	7131.35	6434.36	7686.09	8486.86	8523.13	6716.82	5332.67
PWY-5695	3653.89	2894.81	3332.8	3609.8	3117.71	3048.27	3153.71	1908.02	3178.13	2588.06	2705.15	2820.14	2250.43	2249.17	2589.53	2882.11	2712.24	2776.65	3730.12	2448.76	3711.18	3443.84	3191.52	3901.77	3559.72	3824.68	3111	3364.36	3043.83	1394.99	3305.84	3551.9	2913.75	2861.08	3538.81	3643.01	3220.36	3169.94	1750.23	2977.94	3202.74	3495.87	3504.37	2235.98	2833.95	3488.74	4202.36	2852.46	2366.07
PWY-5705	68.7486	0	58.4036	251.837	11.8626	39.6983	23.9659	143.547	224.453	107.813	59.0388	76.4268	57.7209	0	0	111.438	157.109	117.356	163.647	40.27	25.3307	83.5346	119.04	73.8273	32.7668	115.334	111.93	80.1385	115.585	0	49.0351	105.562	57.6885	91.5098	55.035	31.1779	198.402	129.488	0	108.699	27.5155	3.4152	197.774	132.22	42.1208	107.707	0	121.167	92.0361
PWY-5741	0	0	0	0	0	0	0	0	0	0	0	0	0	0	0	0	0	0	0	0	0	0	0	0	0	0	0	0	0	0	0	0	0	0	0	0	0	0	0	0	0	0	0	0	0	0	0	0	0
PWY-5747	21.7582	0	0	62.304	0	2.95275	19	0	124.661	88.4746	0	19.1795	9.26316	0	0	19.4872	28	74	1.6	25	12	0	0	41.8343	19	100	43.75	0	77	0	39	36.4384	0	0	1.70656	0	92	43.9773	0	10	22.4	0	76	2.54545	31	43.7371	0	66	65.4962
PWY-5837	152.631	84.8626	156.904	237.42	213.686	129.109	85.0076	0	228.909	153.328	0	39.2751	68.7182	51.9363	64.5552	149.044	73.6349	237.702	116.281	44.5783	108.112	125.523	0	164.84	27.4405	170.897	70.9798	78.1899	203.294	10.1965	46.5652	127.375	71.165	5.16056	96.3637	86.3344	152.361	314.282	0	14.6809	37.2971	76.3644	192.691	60.8638	155.529	182.475	58.9574	184.805	155.171
PWY-5838	360.128	233.712	398.673	554.968	477.194	345.182	211.951	0	424.18	366.658	0	118.703	186.057	129.951	178.577	304.703	178.54	418.014	287.548	126.954	245.317	310.177	0	336.581	87.6409	388.045	191.883	216.911	426.422	28.5895	93.5223	329.867	196.984	17.3862	222.563	246.362	259.664	613.788	0	36.1939	113.289	217.213	344.806	150.839	291.997	421.541	155.088	313.469	329.05
PWY-5840	369.15	237.939	408.278	568.771	492.233	356.257	217.246	0	439.424	375.287	0	119.97	189.348	133.937	181.368	318.917	182.945	437.631	294.984	128.55	258.03	317.666	0	361.178	88.146	398.489	195.464	220.136	444.274	29.2055	97.4156	336.866	200.356	17.4096	236.851	249.593	272.149	638.725	0	42.6106	114.292	220.481	362.529	154.483	304.046	433.821	161.235	331.606	340.056
PWY-5845	142.641	0	0	363.916	33.8506	307.772	118.988	0	368.387	303.633	0	88.2029	74.8642	0	0	138.862	128.617	314.869	11.5832	105.954	96.6038	0	0	222.289	73.8985	336.168	170.041	0	323.286	25.7311	88.2847	201.148	0	13.3701	0	0	233.921	297.659	0	36.1939	91.1151	48.6954	276.759	21.0908	175.7	251.956	0	248.356	254.818
PWY-5850	142.641	0	0	363.916	33.8506	278.575	118.988	0	368.387	303.633	0	88.2029	74.8642	0	0	138.862	128.617	314.869	11.5832	105.954	96.6038	0	0	222.289	73.8985	336.168	170.041	0	323.286	25.7311	88.2847	201.148	0	13.3701	0	0	233.921	297.659	0	36.1939	91.1151	48.6954	276.759	21.0908	175.7	251.956	0	248.356	254.818
PWY-5855	150.174	44.1285	117.217	140.223	0	0	128.852	0	341.958	295.896	0	133.8	92.6376	61.1686	29.5139	220.805	67.1978	222.684	173.229	59.8144	29.5082	145.463	72.3663	207.337	105.341	317.129	119.202	120.531	176.512	0	164.957	155.036	0	0	64.6734	108.137	307.958	197.691	0	174.475	51.3022	164.499	330.424	84.1189	155.581	223.141	86.0539	280.543	258.813
PWY-5856	150.174	44.1285	117.217	140.223	0	0	128.852	0	341.958	295.896	0	133.8	92.6376	61.1686	29.5139	220.805	67.1978	222.684	173.229	59.8144	29.5082	145.463	72.3663	207.337	105.341	317.129	119.202	120.531	176.512	0	164.957	155.036	0	0	64.6734	108.137	307.958	197.691	0	174.475	51.3022	164.499	330.424	84.1189	155.581	223.141	86.0539	280.543	258.813
PWY-5857	150.174	44.1285	117.217	140.223	0	0	128.852	0	341.958	295.896	0	133.8	92.6376	61.1686	29.5139	220.805	67.1978	222.684	173.229	59.8144	29.5082	145.463	72.3663	207.337	105.341	317.129	119.202	120.531	176.512	0	164.957	155.036	0	0	64.6734	108.137	307.958	197.691	0	174.475	51.3022	164.499	330.424	84.1189	155.581	223.141	86.0539	280.543	258.813
PWY-5860	99.3976	0	0	264.082	22.7683	198.253	83.4824	0	286.315	223.781	0	60.7458	51.5895	0	0	98.7994	91.5393	239.444	7.75066	74.5271	66.9714	0	0	162.94	50.3866	250.521	118.973	0	237.588	17.5139	63.6336	141.47	0	8.96082	0	0	178.299	216.827	0	24.9683	62.6001	32.857	210.286	14.2122	124.952	181.139	0	185.321	185.227
PWY-5861	269.549	167.831	294.49	422.344	363.414	249.684	155.054	0	338.171	276.283	0	82.6967	134.961	94.5983	128.001	235.722	130.494	333.238	210.966	90.2839	181.194	229.908	0	260.022	60.0106	294.537	135.115	156.278	323.965	19.5049	67.7349	240.458	141.529	11.6711	163.352	174.12	201.092	495.911	0	24.9683	78.4178	152.98	271.31	108.872	217.256	319.942	109.608	241.459	245.651
PWY-5862	99.3976	0	0	264.082	22.7683	220.592	83.4824	0	286.315	223.781	0	60.7458	51.5895	0	0	98.7994	91.5393	239.444	7.75066	74.5271	66.9714	0	0	162.94	50.3866	250.521	118.973	0	237.588	17.5139	63.6336	141.47	0	8.96082	0	0	178.299	216.827	0	24.9683	62.6001	32.857	210.286	14.2122	124.952	181.139	0	185.321	185.227
PWY-5863	173.841	96.8033	178.771	270.156	242.99	147.171	96.9547	0	260.289	174.461	0	44.8475	78.397	59.2699	73.6419	169.663	84.0177	269.96	132.565	50.8884	123.28	143.032	0	187.802	31.3434	194.688	81.0171	89.2313	230.891	11.6504	53.1577	145.183	81.1885	5.89705	109.946	98.5139	173.432	356.542	0	16.7727	42.5882	87.1533	219.24	69.448	177.143	207.805	67.3035	210.241	176.483
PWY-5896	142.641	0	0	363.916	33.8506	278.575	118.988	0	368.387	303.633	0	88.2029	74.8642	0	0	138.862	128.617	314.869	11.5832	105.954	96.6038	0	0	222.289	73.8985	336.168	170.041	0	323.286	25.7311	88.2847	201.148	0	13.3701	0	0	233.921	297.659	0	36.1939	91.1151	48.6954	276.759	21.0908	175.7	251.956	0	248.356	254.818
PWY-5897	336.055	213.33	369.089	518.608	450.448	320.117	196.576	0	407.854	341.547	0	106.492	170.05	121.054	162.575	293.405	165.945	407.702	267.195	114.863	234.991	287.943	0	331.507	77.7754	363.92	175.493	197.237	408.593	26.0959	89.6587	303.983	179.557	15.2656	215.074	223.022	253.792	591.136	0	38.0221	101.418	196.999	336.882	139.851	281.62	395.619	144.85	309.175	312.482
PWY-5898	336.055	213.33	369.089	518.608	450.448	320.117	196.576	0	407.854	341.547	0	106.492	170.05	121.054	162.575	293.405	165.945	407.702	267.195	114.863	234.991	287.943	0	331.507	77.7754	363.92	175.493	197.237	408.593	26.0959	89.6587	303.983	179.557	15.2656	215.074	223.022	253.792	591.136	0	38.0221	101.418	196.999	336.882	139.851	281.62	395.619	144.85	309.175	312.482
PWY-5899	336.055	213.33	369.089	518.608	450.448	320.117	196.576	0	407.854	341.547	0	106.492	170.05	121.054	162.575	293.405	165.945	407.702	267.195	114.863	234.991	287.943	0	331.507	77.7754	363.92	175.493	197.237	408.593	26.0959	89.6587	303.983	179.557	15.2656	215.074	223.022	253.792	591.136	0	38.0221	101.418	196.999	336.882	139.851	281.62	395.619	144.85	309.175	312.482
PWY-5910	88.6127	369.055	253.018	225.949	237.533	886.19	179.528	157.204	18.8231	488.272	0	398.053	162.904	107.093	127.963	206.068	201.442	289.539	199.749	192.656	257.665	84.4861	269.604	508.301	574.258	88.6841	354.11	345.328	161.319	62.1742	23.5496	215.262	496.759	252.407	581.097	130.458	543.098	224.548	292.867	437	306.186	446.296	156.432	351.403	214.292	465.864	404.554	88.8094	289.845
PWY-5913	979.2	727.858	1200.52	1248.2	1052.9	499.411	651.315	198.851	1169.21	1203.35	67.7077	487.514	599.747	386.051	757.001	880.085	744.388	927.551	677.648	408.15	644.062	905.464	439.66	706.804	529.888	1232.77	834.389	663.137	1131.16	111.157	228.863	766.344	545.708	142.581	698.098	1190.99	782.381	1572.69	345.41	323.581	740.66	846.575	854.939	724.791	855.783	997.631	540.064	739.199	923.953
PWY-5918	426.069	233.624	655.658	520.178	636.29	379.566	206.497	0	444.697	333.849	0	97.4934	184.251	164.554	219.366	397.621	148.69	440.784	362.72	106.966	296.631	453.829	0	374.101	86.9358	384.494	210.875	272.104	379.626	0	144.708	282.06	233.511	4.9416	356.248	390.726	315.251	748.022	0	45.6051	105.414	201.382	365.816	190.322	463.365	405.166	199.875	372.993	299.893
PWY-5920	91.5347	18.8429	0	177.258	5.95649	195.717	59.7572	0	211.981	118.389	0	44.1705	37.3546	3.92843	15.1491	69.4279	73.2507	198.39	15.4511	60.6136	42.8581	3.97197	0	126.306	0	81.2401	28.9139	5.90257	192.588	0	0	108.679	11.5548	0	3.96641	7.88198	130.524	150.899	0	0	0	18.6556	187.054	13.2102	103.524	133.972	0	172.648	158.228
PWY-5971	85.0804	0	0	271.819	0	0	91.8482	0	432.72	397.783	0	83.5342	39.384	0	0	92.0347	133.963	336.06	4.99186	119.799	59.0579	0	0	197.979	93.5344	436.519	237.935	0	342.214	0	169.145	166.129	0	0	0	0	421.945	201.55	0	49.5107	102.386	0	341.267	9.97603	148.295	207.283	0	294.269	298.413
PWY-5973	7361.66	7360.81	8330.19	8971.62	7001.01	8051.22	6871.2	5785.36	7545.32	5661.75	7314.91	7231.63	6212.34	5875.7	5633.17	6178.8	7293.87	6285.07	7584.32	6245.27	7781.04	7107.33	8778.44	8549.43	7973.08	8835.21	9100.2	8881.27	5568.99	7035.84	6605.68	7856.43	6595.77	6673.03	9292.88	9040.2	6324.94	7064.35	3397.82	7327.17	6970.82	8869.61	7137.77	6223.91	7566.8	8542.72	8380.27	6637.25	5334.68
PWY-5989	53.7162	0	0	174.545	0	0	56.6506	0	359.502	252.783	0	50.7218	23.9323	0	0	56.6168	83.2265	216.049	2.99909	74.3048	35.8699	0	0	121.468	56.7004	292.805	148.167	0	224.343	0	115.029	103.981	0	0	0	0	265.785	127.357	0	29.8893	62.5769	0	222.474	5.99484	92.1173	127.551	0	193.524	189.736
PWY-6121	6926.47	6878.49	7878.07	8422.88	6602.82	7449.35	6497.29	5501.7	7078.2	5368.45	6880.27	6999.38	5970.83	5473.14	5360.81	5765.94	6958.55	5838.2	7246.17	6004.56	7391.15	6562.3	8308.75	8083.63	7676.79	8356.14	8605.03	8315.01	5074.75	6753.03	6468.24	7306.71	6139.03	6241.44	8684.51	8529.91	5962.58	6512.5	3167.89	6911.39	6602.4	8442.11	6741.02	5825.62	7081.8	7914.19	7970.91	6313.63	4976.39
PWY-6122	7064.48	7020.07	8045.19	8577.77	6754.85	7633.04	6628.42	5615.85	7183.77	5448.44	7021.73	7138.77	6091.24	5574.07	5481.53	5883.81	7084.82	5926.74	7398.14	6117.97	7549.61	6689.79	8491.01	8251.84	7847.82	8512.76	8761.15	8485.41	5165.09	6908.6	6596.8	7448.63	6272.89	6357.25	8845.45	8699.17	6055.97	6643.23	3225.55	7038.96	6734.42	8603.97	6862.88	5943.09	7223.89	8059	8151.78	6433.02	5057.24
PWY-6123	6441.87	6409.52	7333.92	7810.89	6107.24	6922.94	6032.84	5115.19	6594.84	5032.07	6371.83	6533.48	5552.21	5146.02	4954.98	5369.04	6494.19	5481.42	6741.35	5597.05	6852.66	6101.69	7682.54	7480.3	7086.62	7707.63	8029.6	7718.44	4692.36	6197.33	5991.87	6779.43	5720.58	5866.59	8156.32	7936.23	5546.54	6054.92	2975.26	6455.51	6132.7	7896.81	6228.8	5434.69	6573.26	7390.66	7364.09	5821.6	4618.25
PWY-6125	1576.81	1387.08	1705.07	1746.43	1605.09	2139.14	1518.19	990.472	1437.18	1626.44	660.64	1167.9	1034.23	1180.87	975.389	1363.58	1230.13	2122.59	1405.74	978.878	1155.38	1076.21	1112.49	1335.6	1315.18	1504.14	1552.99	1579.13	1653.96	1040.4	854.623	1347.11	1789.73	749.465	2026.86	1908	1578.56	1938.18	718.057	1158.75	1695.82	2094.8	1132.02	1519.97	2412.62	1912.81	1164.13	1733.64	2021.27
PWY-6126	7016.98	6995.17	8223.12	8927.6	6734.68	8122.59	6802.38	5548.09	7329.47	5774.24	7199.23	7465.54	6252.05	5737.32	5472.23	5936.41	7554.4	6280.3	7513.97	6074.43	7711.7	6718.54	8091.28	8356.65	8018.53	8554.76	9117	8415.09	5153.55	7090.17	6681.31	7295.38	6269.58	6395.05	9033.55	8428.02	6162.6	6872.62	3238.72	6963.3	6836.72	8574.66	6901.8	5816.84	7320.21	8210.38	7991	6276.11	5147.84
PWY-6147	2167.21	2152.61	2939.51	2773.11	2633.39	2506.04	1855.67	1371.35	2168.79	1960.79	1462.52	1961.29	1749.08	1394.16	1713.16	1667.97	1904.99	1720.5	1907	1849.64	2009.52	2175.79	2576.83	1880.27	2271.66	2763.13	2774.2	3022.87	1921.6	1654.83	1346.32	2600.85	2011.62	1789.1	2405.04	3115.78	1898.38	2331.86	927.697	2142.06	1751.66	2770.09	2030.37	1655.98	2071.09	2686.35	1882.93	1943.93	1897.04
PWY-6151	3963.76	4313.24	4410.97	4843.34	4054.36	4830.41	3799.07	3558.62	4521.21	3327.9	4576.09	4778.3	3762.22	3095.42	3015.7	3369.55	4451.78	3616.2	4833.76	3262.86	4282.53	3421.8	5184.5	5318.75	4692.37	4855.07	4933.24	4552.57	2614.65	4587.3	3585.72	4333.68	3818.7	3830.36	5532.82	4759.17	3854.4	3864.63	2213.63	3939.05	4165.92	5348.6	4103.73	4022.67	4712.38	4631.08	4709.84	3864.01	2833.94
PWY-6163	6517.42	6515.87	7354.04	8030.27	6308.33	7200.65	6205.09	5222.39	6837.43	4989.48	6674.65	6699.78	5771.99	5136.75	5130.67	5408.87	6717.49	5437.3	6890.91	5735.34	6992.17	6292.57	8246.52	7689.14	7277.98	7996.76	8336.27	8041.42	4762.45	6817.38	6133.38	6953.85	5859.34	6017.69	8237.07	8100.63	5709.3	6184.52	2990.74	6693.65	6323.85	8036.57	6418.17	5712.92	6596.85	7441.24	7542.53	6015.38	4768.22
PWY-6165	0	0	0	100.54	0	0	0	0	0	0	0	0	0	0	0	0	0	0	0	0	0	0	0	0	0	0	0	0	0	0	0	0	0	0	0	0	0	5.33046	0	0	0	0	0	0	0	0	0	0	0
PWY-621	2172.6	2588.29	2481.2	3673.06	2256.9	3998.15	2365.43	2557.94	2669.56	2389.39	3969.09	3542.49	2506.62	1592.47	2059.39	1704.85	3393.67	2911.39	3337.57	2672.57	2515.43	2312.79	4287.68	4014.96	4024.19	3428.6	3803.87	2832.37	1366.06	5150.16	2424.63	3006.3	2332.53	2901.08	3550.92	2771.45	2494.47	2990.33	1420.02	3168.1	2626.49	3710.35	2703.53	3189.45	3541.47	3666.63	3231.87	2798.97	2135.89
PWY-6263	789.489	748.075	892.528	1126.66	840.766	742.305	531	466.834	557.095	758.07	190.051	639.682	594.306	297.134	635.574	391.096	381.836	349.073	673.921	541.32	330.354	762.604	559.042	316.614	828.57	688.586	586.477	809.383	702.598	79.9863	135.772	915.395	681.154	686.396	308.016	1080.38	305.689	876.828	241.612	0	697.404	827.545	375.235	304.868	338.665	825.852	345.699	306.797	602.187
PWY-6269	4751.36	4882.2	5392.02	5944.79	4531.43	5284.64	4710.49	4043.98	5120.47	3641.53	5281.01	5083.27	4387.6	4366.64	3868.44	4303.47	5369.56	4099.45	5285.89	4323.94	5579.18	4674.03	6558.7	5870.06	5114.32	6215.93	6677.89	5878.29	3734.77	5221.72	4924.15	5291.69	4231.43	4796.66	6655.93	5765.37	4217.51	4158.18	2380.5	5214.24	4776.86	5969.45	4844.89	4405.65	5092.74	5355.8	5650.05	4570.78	3496.19
PWY-6277	7064.48	7020.07	8045.19	8577.77	6754.85	7633.04	6628.42	5615.85	7183.77	5448.44	7021.73	7138.77	6091.24	5574.07	5481.53	5883.81	7084.82	5926.74	7398.14	6117.97	7549.61	6689.79	8491.01	8251.84	7847.82	8512.76	8761.15	8485.41	5165.09	6908.6	6596.8	7448.63	6272.89	6357.25	8845.45	8699.17	6055.97	6643.23	3225.55	7038.96	6734.42	8603.97	6862.88	5943.09	7223.89	8059	8151.78	6433.02	5057.24
PWY-6282	53.7582	0	0	174.896	0	0	56.713	0	362.094	253.868	0	50.783	23.944	0	0	56.6806	83.4185	217.326	2.99927	74.4526	35.8985	0	0	121.929	56.7517	293.877	148.506	0	225.282	0	115.744	104.144	0	0	0	0	268.852	127.585	0	29.9254	62.6561	0	223.644	5.9965	92.301	127.819	0	194.426	190.732
PWY-6317	5271.52	5445.38	6138.98	6649.76	5430.82	6233.1	5181.38	4621.1	5900.18	4507.09	5688.79	5898.56	4986.12	4284.95	3990.86	4611.05	5896.08	4784.02	5899.8	4508.86	5616.89	5144.08	6726.37	6562.59	6181.54	6600.71	6732.41	6500.91	3677.75	5952.9	4554.37	5614.7	4771.58	5117.25	6890.18	6608.31	5047.26	5368.33	2700.99	5359.41	5226.91	6837.09	5441.32	4922.37	5833.2	6272.29	6059.36	4853.03	3846.14
PWY-6353	1468.29	1276.34	1656.98	2103.41	1330.62	2127.81	1392.23	944.436	1725.2	1286.87	1164.86	1622.29	1010.29	798.532	1199.1	879.303	1440.06	1231.23	1726.74	1277.17	1509.46	1491.53	1759.34	1850.58	1731.47	1739.12	1411.66	1800.9	1140.35	1115.79	1477.53	1983.04	1639.78	1363.61	1662.01	1614.06	1701.78	1447.06	906.388	1444.71	1417.98	1891.2	1580.21	1442.02	1298.91	1609.19	1702.83	1573.57	1335.38
PWY-6383	0	0	0	13.8941	0	0	0	0	0	0	0	0	0	0	0	0	0	0	0	0	0	0	0	1.33897	0	0	0	0	0	0	0	0	0	0	12.2592	0	0	0	0	0	0	0	0	0	0	0	0	0	0
PWY-6385	6780	6795.87	7741.82	8272.36	6417.29	7495.9	6361.8	5361.23	6962.28	5361.03	6742.48	7009.18	5932.07	5467.18	5316.23	5727.48	6885.33	5805.53	7174.1	5996.88	7358.37	6414.88	8188.15	8080.5	7630.02	8203.37	8517.04	8212.65	4998.09	6569.85	6435.33	7226.77	6115.35	6300.81	8752.65	8367.95	5878.44	6478.47	3189.21	6903.18	6513.4	8391.17	6632.6	5763.19	6939.39	7838.25	7929.4	6180.71	4900.66
PWY-6386	6938.02	6948.98	7928.1	8451.98	6579.8	7624.5	6531.78	5500.31	7155.63	5482.25	6866.78	7179.66	6082.55	5564.99	5409.4	5867.22	7059.1	5943.76	7350.5	6099.33	7511.8	6582.11	8388.66	8235.66	7740.38	8397.8	8738.44	8420.44	5117.92	6657.67	6517.76	7364.2	6243.71	6418.76	8926.27	8572.89	6038.82	6614.87	3258.74	7031.18	6657.37	8615.47	6801.9	5899.72	7119.68	8007.19	8062.77	6344.22	5029.21
PWY-6387	6882.46	6893.94	7868.13	8401.13	6511.56	7616.87	6458.64	5434.18	7070.12	5446.43	6846.22	7124.4	6027.93	5561.01	5401.39	5817.92	6987.32	5896.53	7292.15	6111.82	7483.69	6505.73	8307.34	8214.9	7763.91	8332.56	8643.34	8336.43	5074.28	6666.71	6565.79	7335.14	6206.57	6400.29	8901.41	8496.63	5981.28	6576.98	3238.12	7018.49	6614.72	8522.4	6737.13	5850.8	7045.23	7960.39	8066.04	6278.77	4971.26
PWY-6396	0	103.662	208.453	129.847	160.114	153.448	109.454	56.5532	29.9795	95.0368	0	188.17	74.4124	0	0	53.8473	181.23	125.047	42.7548	66.9784	133.429	76.3636	119.52	127.848	146.095	18.8235	155.297	0	74.9297	41.0602	32.4324	62.9934	64.0009	84.7755	99.1497	141.794	22.5552	0	0	131.206	71.3861	154.339	0	0	0	129.042	23.6976	39.2919	3.89911
PWY-6397	0	0	0	7.3038	0	0	0	0	0	0	0	0	0	0	0	0	0	0	0	0	0	0	0	0	0	0	0	0	0	0	0	0	0	0	0	0	0	0	0	0	0	0	0	0	0	0	0	0	0
PWY-6467	562.5	534	646	847.5	611.5	434.5	344	320	485.33	599	101	439	423	176	460	296	296	437	481	428	227	502	323	210	586	571	435.5	650.5	565	95	118	663	514	493	229	748.5	252	669	144	10	518	569	303.5	268.5	294	619.5	190	286	600
PWY-6470	268.531	854.26	219.614	0	348.793	1078.37	477.762	511.235	4.79338	983.073	0	550.622	0	0	26.2151	0	483.505	559.402	540.319	520.098	0	351.913	0	579.77	1254.82	0	874.81	814.613	0	84.4505	0	0	1116.16	0	1151.17	38.1054	1742.85	0	797.987	1085.77	789.987	753.91	415.772	928.257	758.479	1050.75	630.208	272.912	870.095
PWY-6471	3554.15	3607.51	4216.16	4460.74	2690.1	4248.8	3359.12	2328.76	3045.55	3012.97	3354.65	3779.89	2933.46	3742.01	3417.73	3393.11	3259.44	2961.83	4075.75	3752.26	4381.08	3798.09	3926.62	4656.85	4759.95	4827.45	4365.91	4576.18	2973.69	3333.43	4589.1	4216.46	3288.07	3785.55	5536.53	4442.63	3617.51	3376.31	2023.59	4158.32	3877.04	3962.19	3828.98	2903.24	3655.19	4482.59	5080.99	2904.94	2615.82
PWY-6478	200.749	451.251	231.915	597.819	707.077	564.03	373.815	460.037	269.045	199.524	124.244	507.492	486.013	113.973	195.857	206.222	509.193	300.233	493.316	344.582	313.418	313.516	1055.38	444.395	380.976	591.874	797.803	563.181	202.042	1021.65	238.719	281.517	431.04	378.008	522.493	535.433	195.542	309.84	121.772	388.109	608.385	583.443	175.592	476.637	501.084	436.861	385.808	350.939	133.089
PWY-6507	555.226	786.829	414.298	1142.42	1173.89	1059.47	757.143	766.384	807.827	572.271	300.789	1014.19	972.439	235.62	533.868	513.559	882.457	667.844	1022.73	611.689	550.655	753.53	1883.84	1131.34	697.657	1287.95	1431.34	1051.88	427.863	1701.79	620.381	664.221	708.066	771.599	949.437	985.849	552.662	729.491	424.796	960.62	1057.04	1229.21	548.819	845.371	940.159	890.494	799.868	992.846	515.576
PWY-6519	59.0594	0	0	158.357	0	0	51.4156	0	320.736	230.86	0	52.0324	25.2852	0	0	52.5492	75.0212	192.564	4.39551	67.4535	32.5891	0	0	109.171	51.6747	261.336	121.843	0	200.771	0	101.044	98.2827	0	0	0	0	232.321	117.951	0	26.2778	60.7407	0	196.243	6.97607	83.1504	117.507	0	171.697	172.608
PWY-6545	1044.55	921.059	1138.43	1148.59	1072.53	1421.57	1010.72	656.68	961.921	1097.89	431.282	765.417	681.279	799.606	640.788	924.168	817.482	1469.91	926.334	640.686	761.633	710.275	726.289	874.396	863.101	1001.7	1026.11	1041.72	1131.16	677.423	557.201	892.69	1196.39	491.72	1357.96	1270.37	1079.27	1268.87	481.707	761.885	1124.54	1404.16	751.609	1005.93	1657.23	1282.5	763.16	1166.63	1428.95
PWY-6562	0	0	0	0	0	0	0	0	0	0	0	0	0	0	0	0	0	0	0	0	0	0	0	1.46159	0	0	0	0	0	0	0	0	0	0	14.4621	0	0	0	0	0	0	0	0	0	0	0	0	0	0
PWY-6588	4678.21	3389.2	3548.05	4684.53	2130.37	2886.71	3272.32	1205.18	2831.94	2277.18	2895.88	2670.43	2149.06	3145.21	3306.55	3087.83	2529.81	2783.16	3794.79	3203.15	4394.77	4595.86	3300.8	4744.62	4003.75	4630.5	2705.66	4772.1	3580.2	1004.19	4827.55	3423.23	3375.3	3396.59	4506.63	4319.42	3404.42	4105.41	1193.59	3766.33	3460.99	3552.02	4562.51	2265.08	2843.54	4340.85	4622.14	3287.15	2760.77
PWY-6590	1030.16	365.988	593.034	1305.05	763.007	436.427	637.501	0	1005.53	773.54	271.615	462.669	482.944	377.187	603.869	565.759	629.822	695.364	818.855	282.848	602.464	1242.68	410.124	843.365	523.65	1042.96	522.482	1009.55	1075.57	0	401.293	559.714	671.708	278.177	381.1	884.776	961.25	1396.56	0	269.427	505.571	473.106	1182.42	460.154	714.05	879.547	230.398	826.325	843.741
PWY-6608	2436.94	2165.63	2591.67	2739.76	1912.66	2213.68	1860.14	1304.79	2263.79	1840.68	1109.61	2020.23	1622.86	1239.49	1661.17	1599.87	1862.1	1714	2317.2	1710.19	2249.64	2200.17	1799.11	2249.82	2290.42	2516.28	2310.94	2453.48	2143.23	976.131	1793.73	2321.62	2147.05	1718.67	2085.38	2487.56	2108.3	2294.69	952.794	1419.47	1986.75	2472	2056.27	1504.73	1976.38	2531.8	2086.06	1985.57	1859.16
PWY-6609	6889.78	6817.37	7804.86	8464.73	6659.17	7486.92	6389.76	5365.91	7027.48	5406.43	6640.43	7101.57	5917.82	5516.89	5330.46	5740.91	7030.28	5909.41	7466.46	5972.59	7441.84	6549.97	8140.12	7987.92	7537.37	8263.71	8574.57	8274.78	4804	6475.41	6379.34	7288.3	6197.58	6260.13	8914.08	8345.68	6057.48	6455.88	3318.55	6956.25	6590.83	8525	6672.69	5859.57	7177.24	7990.72	7813.22	6295.81	5060.21
PWY-6612	2489.07	2412.15	2966.79	3299.65	2748.94	2896.01	2068.63	1518.47	2475.14	2308.89	1162.03	2189.02	1947.98	1426.21	1939.44	1774.79	2137.77	1969.29	2270.03	1975.98	1991.03	2419.62	2380.12	2080.09	2743.25	2941.2	2843.51	3142.05	2064.63	1438.67	1203.47	2712.97	2293.68	1983.55	2388.12	3368.26	2097.42	2739.82	992.595	1697.1	2281.25	3010.34	1963.11	1745.75	2464.72	2996.52	1920.38	1932.48	2008
PWY-6628	1756.28	496.508	982.976	2157.73	2025.4	1535.05	1222.04	662.273	2028.15	1508.55	390.167	1914.61	1491.72	870.355	933.572	184.662	1835.35	1624.62	1851.14	1918.19	1585.86	397.972	1743.58	1047.19	905.339	1850.91	1190.41	1524.05	1365.44	108.527	2506.8	1474.34	1745.6	638.409	1674.68	1381.53	1623.21	1638.5	360.479	850.136	1013.98	1974.4	1597.23	675.974	1740.93	1444.34	684.467	2110.36	1809.19
PWY-6629	208.794	0	0	646.77	0	0	219.514	0	1213.77	850.628	0	197.67	94.3426	0	0	218.354	319.089	759.676	11.9781	284.134	141.049	0	0	462.459	220.807	1038.93	474.759	0	771.157	0	431.606	394.686	0	0	0	0	922.064	474.675	0	117.871	241.704	0	797.756	23.897	351.976	481.96	0	700.924	667.282
PWY-6630	1756.13	496.472	982.971	2157.57	2024.84	1534.78	1222.04	662.248	2028.05	1508.42	390.161	1914.61	1491.52	870.355	933.45	184.656	1835.1	1623.6	1850.71	1917.99	1585.58	397.962	1743.4	1047.12	905.306	1850.91	1190.31	1523.8	1364.93	108.525	2506.56	1474.08	1745	638.385	1674.33	1381.26	1623.21	1638.37	360.479	850.1	1013.92	1974.23	1597.08	675.951	1740.93	1444.18	684.465	2109.58	1806.97
PWY-6641	17.5921	30.8552	24.5492	0	0	0	19.2309	0	0	8.21565	0	16.1981	11.13	0	8.59771	10.2339	0	0	0	0	0	0	18.4751	0	0	0	0	0	24.737	0	0	4.46489	0	0	7.40176	0	0	0	0	0	0	0	0	0	0	0	0	16.5367	35.818
PWY-6700	1332.17	1518.34	1681.13	1839.9	1650.69	1601.38	1137.03	829.104	1297.01	1408.46	951.767	1314.94	1169.17	520.247	1157.27	970.272	1080.68	1207.05	1403.25	995.602	935.826	1488.6	932.021	1033.01	1769.03	1502.38	1346.75	1650.88	1112.45	793.769	622.888	1347.87	1299.35	1152.08	926.423	1957.28	1267.62	1683.5	549.871	749.345	1393.51	1499.51	953.374	928.645	1035.14	1609.27	757.047	996.35	1091.22
PWY-6703	1321.81	1324.06	1735.43	1310.63	1492.6	1487.26	1100.57	770.667	1284.23	1096.08	1076.46	1096.47	1008.72	1033.31	1010.01	1271.76	1057.61	1174.84	1274.11	1015.07	1351.52	918.814	1463.06	1402.41	1231.47	1816.89	2049.79	1524.98	1453.49	881.784	905.982	1545.81	1094.3	987.145	1585.9	1788.57	1017.52	1460.56	605.393	1281.63	1164.04	2169.82	1409.17	950.281	1587.76	1309.21	1312.03	1511.29	1297.56
PWY-6708	150.174	44.1285	117.217	140.223	0	0	128.852	0	341.958	295.896	0	133.8	92.6376	61.1686	29.5139	220.805	67.1978	222.684	173.229	59.8144	29.5082	145.463	72.3663	207.337	105.341	317.129	119.202	120.531	176.512	0	164.957	155.036	0	0	64.6734	108.137	307.958	197.691	0	174.475	51.3022	164.499	330.424	84.1189	155.581	223.141	86.0539	280.543	258.813
PWY-6728	0	0	0	0	0	0	0	0	0	0	0	0	0	0	0	0	0	0	0	0	0	0	0	0	0	0	0	0	0	0	0	0	0	0	0	0	0	0	0	0	0	0	0	0	0	0	0	0	0
PWY-6737	6458.78	6635.55	7380.48	8357.76	6289.58	7619.55	6113.42	5273.29	6888.02	5247.79	6617.87	6989.03	5838.21	5433.04	5214.06	5463.08	6778.03	5816.67	7073.43	6008.84	7048	6461.97	8429.86	7990.8	7492.47	8355.98	8393.43	8163.13	4619.74	6915.08	6301.89	7055.93	6039.18	6318.3	8860.85	8139.7	6074.59	6330.7	3213.98	6976.05	6495.57	8356.11	6711.21	6009.32	6934.97	7868	7848.7	6213.6	4812.35
PWY-6749	345.934	664.261	673.821	786.101	403.388	578.478	586.985	537.019	720.993	571.719	675.831	824.853	611.102	785.5	577.15	668.801	906.825	623.467	985.706	350.263	576.556	599.419	459.627	349.66	515.9	1021.4	959.844	611.851	228.127	733.783	455.795	680.691	290.218	575.412	1084.53	545.468	741.885	246.669	462.436	536.938	805.637	678.513	674.778	488.779	907.933	827.066	370.415	349.08	432.19
PWY-6876	0	0	0	0	0	136.651	0	0	11.9893	0	0	0	0	0	7.99406	0	0	0	35.9076	0	0	0	0	0	0	0	0	0	0	0	0	0	0	0	0	0	0	0	0	13.9866	0	0	0	0	51.7948	23.9646	0	0	0
PWY-6891	1045.94	1352.39	1277.05	1601.42	1276.6	1264.74	1258.87	780.036	1462.62	997.907	1326.5	1054.06	927.203	1182.55	914.622	1147.53	982.772	949.787	1233.88	1270.86	1301.57	657.024	1433.81	1214.72	1140.28	1637.74	1483.36	1504.73	947.613	1199.09	1087.73	1639.46	1096.95	1022.38	1732.7	1849.75	952.398	1039.72	604.509	1668.11	1119.76	2029.93	1330.61	1374.53	1458.02	1336.48	911.25	1524.8	1268.27
PWY-6892	3392.29	3468.17	4275.62	3821.32	3732.15	3792.87	3551.57	2756.77	4108.2	2836.84	3848	3494.58	3207.69	2554.6	2593.68	3250.85	3781.88	2724.9	3561.6	2775.86	3865.94	2931.77	4301.29	3988.65	3663.4	4104.68	4863	4061.26	3004.62	3680.67	2563.8	3827.28	2911.72	2903.49	4032.68	4452.44	2635.56	3462.93	1579.87	3514.3	2941.59	4740.86	3378.54	3097.25	3664.75	3706.3	3457.2	3434.06	2820.22
PWY-6895	1731.47	1753.86	1960.44	2482.61	1892.2	1716.94	1412.61	1186.14	1594.07	1646.9	470.59	1524.03	1443.52	798.713	1461.35	1044.44	1094.41	1265.29	1609.29	1442.61	863.243	1406.16	1495.6	868.54	1854.19	1907.17	1659.75	2068.17	1500.59	559.668	399.601	2117.4	1589	1599.45	923.246	2553.72	814.078	1858.8	584.201	240.226	1675.24	2168.55	1074.51	947.51	1084.78	1918.85	899.961	938.999	1495.52
PWY-6897	5138.34	4977.11	5727.65	6090.08	4982.46	5774.1	4989.56	4432.48	5433.85	3882.08	5359.21	5290.8	4640.08	3906.1	3620.98	4458.55	5250.89	4459.32	5238.38	4207.2	5578.76	4675.72	6544.58	6512.09	5460.33	6010.53	6691.49	6000.87	3804.73	5145.48	4147.28	5278.78	4501.7	4752.53	6317.26	6121.85	4046.48	4933.67	2239.62	5267.89	4721.8	6733.14	4830.61	4340.99	5385.47	5749.43	5687.3	4839.21	3526.43
PWY-6901	1315.92	758.95	1302.11	1465.16	893.49	1610.07	838.497	728.121	1360.14	1245.01	691.313	799.455	738.298	715.089	884.413	1014.55	1138.37	1033.64	1314.41	965.076	1291.55	1178.72	1097.77	1487.65	1233.57	1786.31	1473.22	1408.58	900.138	394.097	1302.87	1373.11	1040.84	1127.83	1251.09	1387.3	845.888	1212	696.166	854.207	704.535	1317.23	1201.65	435.153	1570.39	1282.9	1347	1731.32	975.408
PWY-6906	0	0	0	0	0	0	0	0	0	0	0	0	0	0	0	0	0	0	0	0	0	0	0	0	0	0	30.5207	0	0	0	0	0	0	0	0	0	0	0	0	0	0	0	0	0	0	0	0	0	0
PWY-6969	1930.93	1642.21	2281.88	2583.3	1943.43	1429.1	1246.7	751.27	1881.56	1781.94	293.763	1253.4	1341.82	702.384	1444.04	1400.11	1263.05	1544.61	1651.44	1062.48	1114.82	1901.49	1148.98	1230.05	1616.09	1950.98	1446	1730.27	1796.7	249.79	436.565	2011.13	1483.03	816.18	1214.49	2343.33	1246.35	2336.3	0	113.112	1532.76	1774.97	1433.02	1166.47	1455.98	2039.15	1056.59	1289.94	1509.09
PWY-7003	554.602	205.822	693.607	908.8	700.62	883.806	255.196	159.016	849.134	540.892	283.377	890.982	650.483	191.06	268.542	330.936	852.447	316.645	1284.89	1012.97	843.788	724.552	796.151	664.121	779.105	495.225	406.096	645.81	396.036	64.6905	991.371	826.055	494.397	583.299	1142.72	847.804	977.01	151.225	571.225	349.814	438.482	1183.68	719.447	797.125	638.723	729.601	747.221	879.347	423.157
PWY-7007	14.2345	26.0021	19.7565	0	0	0	15.6673	0	0	6.75417	0	13.2374	9.42971	0	7.12302	8.29622	0	0	0	0	0	0	15.4024	1.33841	0	0	0	0	22.4631	0	0	3.57741	0	0	11.9634	0	0	0	0	0	0	0	0	0	0	0	0	13.4293	30.3179
PWY-7013	1053.6	178.132	396.693	1130.99	415.177	867.263	647.7	0	412.652	483.485	427.146	550.618	429.354	356.343	617.993	174.033	717.266	372.532	766.554	173.812	456.602	1450.8	610.562	744.449	622.882	966.931	377.599	1317.94	1049.76	0	357.309	69.7192	745.174	397.004	11.9935	858.156	885.299	1109.26	0	349.029	586.014	417.692	1402.09	389.662	291.311	430.129	17.9836	422.963	602.379
PWY-7094	239.948	111.437	186.352	298.457	284.146	122.01	128.77	0	200.719	104.672	0	0	110.611	97.5501	140.682	207.081	91.4005	237.532	226.475	0	167.814	287.605	0	224.839	0	67.7516	22.8585	180.888	249.704	0	0	146.153	148.622	0	147.367	175.602	127.225	526.62	0	0	0	112.359	252.776	121.959	234.593	234.308	82.2007	225.44	183.481
PWY-7111	8015.74	8126.09	9079.83	9666.05	7820.18	8863.4	7842.16	6412.4	8451.04	6367.15	8265.59	8472.4	7122.63	6463.4	6355.61	6759.47	8319.65	6829.51	8547.03	7101.12	8695.04	7559.55	9931.59	9724.01	8949.52	9844.08	10312.7	9439.2	6034.14	8080.05	7526.62	8358.52	7093.32	7403.94	10275.3	9781.14	7075.33	7840.84	3852.68	8368.09	7772.97	9986.85	7973.69	7069.27	8388.49	9044.03	9158.93	7314.74	5872.88
PWY-7159	0	0	0	0	0	109.484	0	0	0	0	0	0	0	0	0	0	0	0	0	0	0	0	0	0	0	0	0	0	0	0	0	0	0	0	0	0	0	0	0	0	0	0	0	0	0	0	0	0	0
PWY-7184	1078.8	935.244	1154.71	1184.53	1081.69	1469.96	1025.91	657.071	964.857	1124.08	433.764	777.307	688.705	796.184	657.397	921.011	815.91	1487.33	943.327	656.818	770.892	720.946	732.797	892.261	884.283	1006.61	1027.87	1063.14	1151.8	685.837	570.43	906.44	1239.47	495.997	1371.33	1296.54	1077.89	1347.9	486.308	773.521	1155.27	1417.26	757.065	1032.67	1667.17	1303.88	776.266	1182.81	1426.4
PWY-7187	1913.38	1685.39	2041.14	2138.81	1826.04	2458.95	1766.15	1182.79	1708.02	1837.98	865.579	1448.74	1266.88	1398.51	1217.25	1575.42	1475.92	2287.43	1707.71	1241.67	1450.73	1355.02	1402.31	1671.92	1662.91	1842.66	1837.58	1945.87	1818.13	1270.58	1115.75	1670.71	2071.49	979.812	2384.25	2296.36	1813.32	2239.07	860.213	1442.94	1964.64	2411.79	1407.83	1751.11	2584.41	2269.16	1486.67	1950.72	2075.21
PWY-7196	1537.24	1340.44	1649.95	1685.25	1558.55	2084.23	1472.18	950.818	1388.03	1595.06	622.174	1115.33	990.624	1148.71	941.003	1330.69	1173.37	2113.04	1358.05	940.353	1103.89	1032.66	1061.76	1278.73	1258.28	1447.72	1484.83	1524.9	1642.94	988.635	814.666	1302.1	1768.08	712.567	1980.24	1861.7	1553.7	1901.48	704.317	1114.12	1660.63	2045.51	1086.9	1499.51	2407.18	1865.7	1112.88	1711.2	2047.77
PWY-7197	1014.18	876.774	1084.59	1100.14	1033.71	1387.66	972.911	618.822	909.105	1075.45	394.789	719.818	641.381	751.585	609.972	880.728	761.96	1448.63	883.827	605.714	712.482	667.141	677.595	826.094	815.222	939.649	965.689	992.218	1120.98	633.349	520.21	845.92	1186.09	453.514	1300.58	1223.18	1032.36	1279.98	460.458	719.499	1100	1355.3	703.366	987.155	1639.71	1232.21	715.488	1143.81	1429.16
PWY-7198	95.494	0	102.072	165.1	0	122.209	0	0	239.154	0	0	146.891	53.118	0	0	184.512	317.984	0	226.277	0	152.121	218.269	178.926	138.185	152.011	0	0	0	221.699	0	0	352.77	213.328	155.633	226.972	10.4433	309.83	0	214.315	0	144.176	0	132.944	213.578	0	276.119	250.626	105.191	0
PWY-7199	3515.35	3291.87	4037.83	4313.32	3308.94	4069.25	2939.51	2236.02	3397.21	2874.81	3256.48	3446.97	2982.17	2650.28	2480.24	2801.77	3376.12	3257.29	3684.06	3001.32	3664.04	3368.84	3611.44	3943.58	4034.18	4099.22	3928.61	4124.75	2535.23	3315.75	3144.39	3492.09	3015.23	3022.69	4528.78	4356.04	3060.74	3429.45	1554.07	3488.45	3244.17	4161.91	3546.94	2948.01	3582.44	4242.45	3548.58	2888.43	2372.78
PWY-7200	1416.25	1243.42	1541.77	1574.27	1430.47	1879.26	1318.67	868.78	1291.18	1427.85	624.435	1065.02	947.041	1057.32	874.07	1215.46	1119.11	1847.18	1281.51	899.124	1066.83	995.915	1015.22	1220.43	1211.74	1370.81	1394.47	1433.45	1420.51	951.672	792.611	1218.06	1540.05	700.293	1826.05	1721.45	1400.74	1693.6	640.128	1068.24	1483.55	1852.14	1051.72	1336.48	2061.58	1726.08	1058.68	1484.61	1642.12
PWY-7208	7928.08	8026.84	9246.89	9748.69	7659.88	8907.92	7615.44	6409.6	8249.03	6387.11	7952.19	8310.19	7088.66	6455.2	6204.5	6856.06	8299.62	6897.65	8375.53	6942.2	8656.23	7479.31	9689.63	9443.98	8946.19	9651.45	10154.8	9706.3	5884.65	7844.12	7356.62	8526.52	7244.77	7426.33	10350	9866.51	6960.81	7705.88	3781.36	8159.33	7630.27	9934.66	7871.12	6817.76	8194.63	9236.39	9210.84	7262.59	5837.61
PWY-7210	129.872	0	138.892	218.211	0	166.928	0	0	300.057	0	0	188.981	72.6529	0	0	237.845	372.142	0	284.272	0	194.753	264.718	223.35	180.946	197.07	0	0	0	288.284	0	0	410.973	278.537	186.77	296.999	14.8513	383.213	0	245.251	0	192.791	0	172.311	273.908	0	352.749	300.331	143.511	0
PWY-7211	1386.98	1218.44	1475.78	1606.98	1376.91	1660.35	1159.86	855.801	1230.38	1426.08	434.481	1033.13	926.485	757.286	888.832	922.397	887.025	1157.65	1186.45	876.328	758.591	990.998	938.102	863.804	1197.23	1317.56	1234.4	1393.49	1290.27	362.039	473.751	1229.82	1406.97	709.486	944.047	1710.88	988.107	1633.94	525.756	84.7064	1380.03	1620.01	894.742	800.175	1362.7	1595.21	737.705	945.256	1323.16
PWY-7219	7723.64	7727.46	8848.84	9449.76	7286.26	8477.38	7211.9	6127.68	7898.9	6054	7679.22	7904.58	6696.32	6169.32	6050.21	6474.66	7857.77	6604.11	8149.71	6768.53	8364.46	7403.49	9359.8	9168.25	8623.75	9365.83	9734.3	9397.33	5669.27	7526.6	7248.06	8255.35	6982.3	7170.92	9933.39	9502.56	6679.01	7387.73	3649.6	7851.92	7367.8	9484.84	7526.41	6574.74	7922.73	8929.72	8995.38	7052.94	5581.89
PWY-7220	6254.04	6210.46	7514.61	8314.99	6117.24	7767.77	6323.6	4926.75	6686.75	5467.65	6645.41	6950.79	5743.93	5247.39	4853.96	5344.07	7283.8	5922.02	6806.07	5343.77	6984.9	5993.95	6852.93	7474.43	7332.41	7669.23	8406.22	7385.78	4596.09	6581.35	6050.5	6316.1	5518.51	5588.8	8060.03	7323.8	5586.66	6288.05	2816.01	6050.33	6237.28	7601.99	6214.19	5041.9	6646.27	7414.06	6955.51	5472.44	4664.26
PWY-7221	6431.2	6507.63	7418.79	7951.44	6144.83	7271.68	6093.76	5143.3	6603.03	5129.61	6432.59	6735.55	5655.05	5146.87	5066.75	5434.79	6609.47	5546.7	6813.64	5656.48	6968.76	6084.65	7856.22	7702.66	7286.09	7829.21	8143.25	7836.08	4736.11	6296.42	6032.3	6910.32	5847.04	6024.49	8302.82	7949.62	5563.2	6195.71	3025.73	6566.33	6186.99	8014.8	6315.67	5523.8	6598.72	7447.52	7514.36	5855.89	4644.25
PWY-7222	6254.04	6210.46	7514.61	8314.99	6117.24	7767.77	6323.6	4926.75	6686.75	5467.65	6645.41	6950.79	5743.93	5247.39	4853.96	5344.07	7283.8	5922.02	6806.07	5343.77	6984.9	5993.95	6852.93	7474.43	7332.41	7669.23	8406.22	7385.78	4596.09	6581.35	6050.5	6316.1	5518.51	5588.8	8060.03	7323.8	5586.66	6288.05	2816.01	6050.33	6237.28	7601.99	6214.19	5041.9	6646.27	7414.06	6955.51	5472.44	4664.26
PWY-7228	1391.57	1219.19	1502.72	1535.75	1417.37	1897.28	1339.03	867.345	1263.72	1447.21	572.893	1020.14	904.449	1039.8	855.574	1204.33	1076.3	1903.32	1232.72	856.416	1009.92	940.832	968.198	1167.86	1150.97	1317.87	1360.21	1385.67	1481.19	906.839	744.793	1181.75	1591.46	651.483	1787.66	1681.55	1397.35	1725.53	632.236	1013.47	1498.6	1850.95	990.687	1343.73	2154.68	1688.01	1016.28	1538.79	1825.87
PWY-7229	7303.09	7301.05	8474.91	9169.52	6991.75	8334.34	7002.95	5813.53	7574.74	5916.86	7426.44	7713.23	6481.56	5923.13	5703.12	6158.62	7763.01	6439.75	7819.13	6354.44	7981.48	7016.58	8648.11	8711.79	8297.01	8912.93	9411.16	8821.71	5344.45	7359.54	6918.87	7676.9	6555.77	6731.56	9412.83	8874.92	6398.8	7082.05	3413.21	7337.53	7097.05	8967.83	7173.17	6147.62	7604.97	8537.42	8392.7	6589.59	5325.15
PWY-7234	595.498	887.909	770.117	1174.35	1069.32	2005.38	591.617	343.866	735.559	1137	231.267	621.042	432.378	357.642	276.573	628.045	452.019	1104.1	643.397	432.553	601.711	549.926	430.323	1002.06	900.859	573.154	671.398	805.383	687.754	167.912	279.08	571.985	792.655	103.765	1113.35	713.616	1206.02	831.63	383.979	920.362	805.032	1011.21	694.31	746.947	824.942	1216.2	665.432	611.049	863.946
PWY-7237	63	313	199	273	202	293	244	105	79	115	108	160	68	79	195	85	242	212	213	183	203	176	160	254.67	165	378	121	120	188	142	59	225	193	236	178	283	110	98	213	201	102	232	99	188	335	215	98	222	213
PWY-7242	1886.11	1632.88	1991.26	2988.87	2053.78	2538.88	2397.68	2021.64	2099.39	1554.51	2382.84	2398.85	2109.36	1468.21	1559.5	1396.67	2689.84	1941.66	2215.32	1559.39	2051.31	2295.38	3458.86	2821.4	2090.11	2799.48	3103.92	2911.47	1520.16	3333.91	1813.8	1659.14	1805.26	1988.98	1922.37	2278.53	1824.09	2323.59	1031.31	2262.2	2012.23	2433.05	2193.62	1895.26	2048.16	1835.79	1896.8	2129.53	1626.26
PWY-7254	342.836	169.626	272.475	542.086	434.751	186.521	208.75	47.5501	572.435	356.556	0	50.6027	163.302	127.435	181.383	370.609	183.543	497.223	302.119	108.446	259.148	411.448	0	394.259	56.5653	354.388	123.915	209.986	494.394	0	112.984	313.893	183.506	41.6999	294.02	286.705	390.94	804.908	0	29.7609	62.4025	147.162	488.931	175.271	436.644	437.356	155.341	462.703	393.338
PWY-7315	170.971	209.681	134.493	250.92	153.788	382.952	93.1378	31.8901	521.009	247.633	71.5379	303.621	141.897	31.8722	170.202	41.7942	405.361	172.656	53.7293	195.463	128.43	264.333	520.552	81.4126	65.6183	340.636	297.711	116.913	158.347	45.8221	77.2648	293.96	87.1543	50.7158	131.663	148.271	407.928	254.867	0	169.21	95.0737	47.8278	349.976	216.748	177.039	366.325	215.727	367.197	325.246
PWY-7323	754.185	1055.87	840.696	1485.76	1487.57	1387.57	1007.15	981.832	1114.95	632.896	482.101	1220.27	1123.79	367.981	530.105	607.829	1282.67	937.158	1181.03	834.93	911.683	918.722	2061.64	997.46	948.655	1525.38	1914.12	1336.42	584.456	1719.95	607.288	908.01	979.393	731.934	1091.73	1242.3	887.796	898.198	265.287	884.322	1340.76	1364.37	927.122	1045.97	1339.97	1118.7	968.042	1117.68	708.151
PWY-7328	163.6	290.271	166.645	252.628	61.9982	226.164	47.1867	0	492.717	209.788	88.929	42.2634	19.9403	0	150.794	56.9973	76.7555	313.456	12.4805	235.039	57.0785	239.106	266.729	102.934	81.6525	398.712	123.465	145.051	186.104	0	95.9985	318.561	0	0	4.17311	183.515	417.288	286.089	0	151.782	91.2803	0	394.114	238.343	218.821	381.889	256.896	361.314	383.051
PWY-7332	833.548	1196.33	1076.52	1026.02	1070.35	1267.08	0	0	1850.16	918.728	811.432	1466.5	638.319	943.239	985.094	0	1072.71	0	709.152	836.414	1217.98	1379.16	1145.88	1778.57	1590.04	2183.8	1063.06	1380.79	852.872	123.399	0	1131.34	1256.95	1137.02	2053.78	1672.11	1816.78	830.777	0	1553.4	1294.26	0	2340.18	1004.13	1981.67	2098.43	2339.71	1464.89	1183.08
PWY-7371	512.2	476	543.2	753.494	518	415.995	333	320	324	484.4	101	407.8	408.8	175	426.6	214.2	210	164	412	378	166	522	331	157.661	554	404	310.158	601	442.4	34	64	601.8	469	490	165	740.163	160	596.665	144	0	436	488	197.826	153.332	157	537	188	148.8	352.236
PWY-7374	509.296	470.299	539.074	752.896	518	415.597	329.753	320	324	483.034	101	405.053	406.866	175	425.153	212.5	210	163.194	412	364.07	166	522	327.753	157.396	554	404	309.694	577.274	388.796	34	60.0683	586.95	454.782	490	163.787	738.492	148.476	571.728	144	0	436	488	197.495	153.199	157	525.012	178.535	138.269	309.586
PWY-7376	0	0	0	0	0	0	0	0	0	0	0	0	0	0	0	0	0	0	0	0	0	0	0	0	0	0	39.77	0	0	0	0	0	0	0	0	0	0	0	0	0	0	0	0	0	0	0	0	0	0
PWY-7377	286.933	554.335	160.985	275.324	569.651	670.997	401.543	118.596	352.214	22.4685	451.449	271.438	108.484	208.48	194.209	216.937	406.99	13.2706	635.03	398.715	424.205	97.1506	401.642	129.306	228.984	257.09	396.714	558.571	600.901	85.0161	344.13	589.711	240.197	109.786	346.634	318.299	289.805	344.493	137.474	316.919	219.132	492.929	103.299	387.216	707.82	491.382	361.984	460.915	763.58
PWY-7391	0	0	0	0	0	0	0	0	0	0	0	0	0	0	0	0	0	0	0	0	0	0	0	0	0	0	0	0	0	0	0	0	0	0	17.4539	0	0	0	0	0	0	0	0	0	0	0	0	0	0
PWY-7392	1404.97	1660.29	2111.54	2237.12	1601.64	2630.82	1249.95	605.442	1194.08	1916.1	100.687	1455.75	916.345	683.662	905.946	1357.87	1094.46	1748.21	1400.91	971.537	1279.49	1234.91	1083.21	2113.08	2102.24	1443.42	1614.02	1831.42	1483.39	332.656	738.494	1437.69	1746.93	970.251	2283.08	1867.18	1974.82	2002.9	889.949	1496.58	1199.03	1913.78	1571.59	1324.6	1637.19	2230.48	1997.16	1346.25	1559.63
PWY-7400	6400.18	6203.9	7143.08	7470.46	6004.26	6765.19	5915.07	5002.14	6416.51	4898.62	6200.21	6302.83	5396.2	4984.08	4852.6	5220.79	6212.83	5312.04	6525.48	5577.15	6752.76	5984.42	7659.43	7476.94	6946.4	7549.31	7826.67	7557.76	4658.08	6046.81	5894.63	6687.94	5723.16	5736.9	7982.85	7717.39	5539.65	6064.01	2869.56	6489.63	5926.47	7779.87	6184.58	5370.77	6411.39	7194.34	7207.34	5819.45	4594.71
PWY-7431	57.9769	5.84532	110.774	123.525	49.465	120.695	173.331	18.6158	139.398	34.9775	85.2619	30.5732	62.6749	72.0852	0	144.121	68.8622	71.9284	91.1655	39.8413	125.83	0	25.94	28.6538	126.735	136.527	154.453	173.735	54.2861	84.0449	76.8255	4.91508	0	19.9591	39.9761	70.3121	0	73.8212	0	41.1516	139.936	97.7626	59.3245	64.991	146.441	0	52.3845	89.9584	53.316
PWY-7446	18	0	0	59	0	0	19	0	124	87	0	17	8	0	0	19	28	74	1	25	12	0	0	41	19	100	42	0	77	0	39	35	0	0	0	0	92	43	0	10	21	0	76	2	31	43	0	66	65
PWY-7456	213.238	0	239.349	119.253	0	250.273	59.2375	0	319.894	0	284.109	213.788	205.638	123.02	294.888	0	11.8936	11.8701	215.839	79.5551	97.6515	205.776	359.759	499.13	0	245.151	151.481	172.072	98.3792	0	210.425	279.794	53.3181	309.119	124.788	0	136.442	161.719	403.392	276.017	0	521.135	183.401	78.2631	154.364	57.7027	416.745	442.678	250.104
PWY-7527	90.9219	107.049	167.716	130.498	233.201	122.279	93.8856	0	140.113	61.6027	0	0	87.4937	48.4161	104.761	165.749	75.8263	193.428	175.632	0	145.546	197.865	0	153.995	0	46.8822	0	132.731	184.935	0	0	127.402	111.105	0	157.926	157.913	88.7306	270.929	0	0	0	89.6248	167.308	111.459	134.987	186.054	85.3271	174.3	143.285
PWY-7539	2342.11	2296.74	3089.81	2979.82	2828.66	2637.49	2057.53	1519.19	2353.29	2062.75	1530.78	2128.7	1933.75	1469.7	1779.22	1846.27	2091.05	1887.96	2086.99	1898.12	2143.29	2311.22	2746.83	2052.17	2380.84	2863.45	2933.71	3143.23	2028.32	1757.78	1398.47	2708.55	2132.41	1891.01	2559.23	3298.38	1922.81	2544.29	973.433	2240.06	1927.59	2950.21	2128.38	1761.44	2260.82	2865.9	2007.23	2061.22	1950.64
PWY-7560	6533.05	6428.17	7403	7945.51	6133.65	6768.51	6016.14	5096.6	6755.52	4892.13	6587.86	6534.8	5621.9	5216.97	5109.68	5417.02	6551.19	5435.27	6806.56	5682.34	6947.74	6214.55	7893.07	7512.96	7022.18	7943.12	8052.4	7819.44	4765.44	6321.23	6106	6958.56	5669.35	5990.98	8141.56	8090.21	5376.21	6180.89	2934.52	6461.64	6084.15	7913.88	6406.58	5429.15	6624.57	7361.77	7426.61	5980.08	4626.07
PWY-7616	0	0	0	0	0	0	0	0	0	0	0	0	0	0	0	0	0	0	0	0	0	0	0	1.33994	0	0	0	0	0	0	0	0	0	0	10.355	0	0	0	0	0	0	0	0	0	0	0	0	0	0
PWY-7663	7525.95	7522.83	8533.71	9226.97	7209.05	8349.63	7073.5	5935.11	7786.26	5823.49	7455.25	7486.7	6433.87	6028.6	5793.22	6340.07	7554.45	6470.23	7757.74	6420.67	8000.18	7251.88	9052.49	8795.27	8193.45	9027.87	9374.01	9078.49	5718.76	7287.11	6781.66	8022.08	6740.29	6837.14	9529.65	9246.96	6507.37	7237.54	3451.3	7563.8	7205.51	9121.5	7334.88	6409.71	7690.31	8763.87	8615.5	6758.37	5463.7
PWY-7664	74.16	0	0	203.364	0	0	81.1985	0	419.42	346.149	0	73.7594	27.9163	0	0	66.0231	116.621	285.864	4.64095	105.264	41.8485	0	0	167.781	85.2054	340.911	207.964	0	261.017	0	134.632	121.224	0	0	0	0	383.51	148.384	0	45.513	91.8682	0	286.577	9.2789	132.275	183.262	0	243.867	263.519
PWY-841	2196.35	1955.71	2387.56	2453.49	2213.44	2882.27	2103.84	1410.56	2025.77	2179.32	984.047	1672.74	1477.21	1654.61	1389.32	1890.05	1754.32	2765.43	1987.73	1408.45	1668.01	1547.16	1622.07	1917.12	1881.23	2142.62	2212.22	2239.63	2197.81	1499.07	1249.48	1916.47	2414.35	1102.12	2813.29	2660.42	2155.41	2607.03	999.761	1662.06	2322.03	2883.24	1623.09	2077.54	3173.19	2642	1689.16	2357.29	2584.16
PWY-922	62.2879	262.865	178.971	159.551	168.25	644.405	126.809	111.073	13.1876	352.073	0	283.789	115.041	75.4381	90.2659	145.923	142.334	205.964	141.079	136.271	182.408	59.388	190.715	363.125	411.904	62.2944	251.2	245.004	114.101	43.6531	16.5043	152.122	356.941	178.963	415.592	91.7756	391.789	158.939	211.176	312.21	217.591	317.79	110.335	250.828	151.495	332.408	287.893	62.4537	206.787
PWY0-1061	633.131	1120.98	514.715	1250.12	879.061	1355.58	790.29	531.226	1385.24	1185.94	701.527	873.18	335.79	412.119	756.106	328.473	783.964	777.348	593.783	1018.48	760.62	206.541	959.68	867.912	1130.88	1271.55	889.569	1096.14	618.574	1156.69	1094.73	1197.87	1101.19	587.742	1080.86	1045.3	1738.38	456.088	613.661	1327.03	762.151	1005.88	1065.35	1183.97	682.232	1092.68	670.965	957.009	1034.11
PWY0-1241	71.4455	0	63.1274	143.742	0	55.1788	28.3927	0	229.306	123.299	0	30.5416	29.0871	0	0	64.8045	67.838	106.386	27.6284	94.3464	47.4294	146.955	86.6225	90.7417	87.7028	154.002	71.3262	96.6466	258.249	0	68.2394	235.252	97.1053	44.8139	67.6595	7.31034	259.329	143.651	0	19.5105	59.798	0	157.58	95.4876	65.642	188.387	145.603	153.344	184.488
PWY0-1261	806.858	789.277	456.095	932.865	345.346	1140.25	251.89	55.0771	1598.34	1208.22	0	291.529	251.726	13.959	433.316	835.092	414.711	1505.61	928.043	316.853	553.215	13.9543	132.332	623.742	299.872	1158.15	849.089	734.05	1260.71	488.946	635.705	760.914	425.986	115.319	1085.59	723.997	1176.92	1088.89	0	135.42	582.62	253.315	1499.84	486.765	445.139	1125.63	27.8589	1340.79	1777.82
PWY0-1296	3769.57	4373.81	4914.64	5720.57	4932.34	5665.3	4154.98	3362.39	5014.48	3551.2	4237.38	5009.41	4110.06	3187.26	3026.47	3626.28	5146.69	4191.91	4735.75	3795.79	4549.42	4101.37	5697.06	5053.33	5037.83	5710.09	5919.44	5348	3090.46	5311.26	4065.35	4698.03	3936.67	3971.99	5846.67	5523.47	4151.08	4027.88	2090.95	4485.24	4451.98	5441	4327.39	4133.28	5031.98	5311.04	4863.48	3946.99	3278.91
PWY0-1297	3810.14	4325.23	4870.99	5592.22	4846.72	5582.01	4155.07	3355.59	4900.23	3534.79	4270.24	4985.57	4108.84	3227.46	3027.17	3645.32	5081.05	4053.31	4696.55	3723.45	4543.51	4021.04	5636.78	5102.27	5040.49	5671.61	5902.95	5298.54	3123.99	5151	3925.77	4625.36	3917.37	3908.83	5833.94	5446.06	4051.83	4016.89	2034.8	4508.36	4420.88	5537.14	4349.95	4010.59	4880.18	5219.03	4830.77	3937.74	3211.96
PWY0-1298	4791.66	4684.09	5688.98	5692.03	4877.13	5636.54	4620.5	3805.47	5232.9	3932.3	5064.92	5278.91	4431.16	3857.43	3445.73	4245.42	5252.18	4310.91	5218.15	3962.95	5200.38	4437.81	5672.44	5910.24	5614.98	6056.87	6297.6	5722.17	3582.59	5128.37	4203.16	5058.65	4261.81	4220.47	6400.6	5860.87	4433.38	4477.62	2336.67	4822.35	4722.18	6313.47	4972.26	4088.74	5259.35	5643.48	5531.02	4507.57	3434.16
PWY0-1319	7532.7	7687.5	8647.47	9438.18	7276.38	8522.83	7209.75	6142.04	7969.02	6027.54	7756.92	7944.72	6708.63	6121.09	5994.07	6407.48	7859.06	6558.79	8102.85	6655.94	8210.43	7236.41	9458.95	9106.15	8525.43	9270.06	9716.87	9231.82	5607.06	7799.43	7082.93	8226	6860.15	7136.32	9846.45	9386.63	6649.86	7331.53	3609.07	7825.63	7425.62	9418.2	7475.46	6684.23	7876.25	8810.84	8796.52	6929.18	5552.39
PWY0-1338	32.7963	0	0	81.0465	0	0	22.3354	0	169.833	88.4032	0	20.6683	9.72973	0	0	19	33.5417	78.2988	1.22807	45.2865	14.2623	0	0	41	25.4878	112.297	48.6585	0	77.7681	0	39	64.0224	0	0	0	0	132.335	70.4702	0	20.7169	23.662	0	113	4.85809	51.0989	77.2861	0	101.99	101.4
PWY0-1415	117.516	117.673	64.1855	184.268	170.935	172.075	106.857	0	222.751	156.084	0	47.2858	48.2794	53.8407	93.2324	112.624	74.5561	172.65	44.6276	51.982	105.934	2.98048	0	97.2675	45.804	202.515	104.374	39.9594	169.847	0	70.987	127.649	68.5467	1.98607	62.2202	77.318	162.122	119.705	0	24.8748	44.6662	97.4145	180.803	76.5792	126.244	127.206	89.3457	146.547	143.601
PWY0-1479	53.5976	0	0	232.062	0	268.844	56.5396	0	354.718	249.22	0	50.6089	23.9032	0	0	56.4965	82.995	214.487	2.99869	74.1371	35.8415	0	0	122.709	56.5795	290.042	192.99	0	222.286	0	115.144	103.538	0	0	0	0	264.038	126.707	0	29.8808	62.399	0	220.867	5.99365	210.707	127.022	0	192.238	190.208
PWY0-1533	31.6782	0	0	116.693	0	0	33.1212	0	204.298	146.784	0	29.7959	14.1255	0	0	33.0472	47.8802	121.025	1.7766	43.5435	21.0463	70.9189	0	69.2119	33.3857	165.904	84.6881	0	128.406	0	65.728	60.9028	0	0	0	15.3706	147.59	74.73	0	16.2115	36.8174	0	121.719	3.54716	53.6559	74.5848	0	106.024	107.915
PWY0-1586	5813.68	5687.86	6541.86	7033.74	5160.21	7143.27	5951.75	4467.19	6568.07	4653.87	6435.78	5868.53	4930.8	5391.11	4893.27	5490.95	5716.6	5676.81	5429.83	5496.97	7121.86	6103.28	7519.06	8123.48	6917.16	7040.47	7233.36	7442.42	4978.21	6028.98	6724.43	6283.51	5512.57	5672.09	8003.44	7391.22	5871.83	6153.55	2809.17	7022.23	5454.87	6780.76	6466.58	5506.3	6285.04	7196.93	7873.92	5704.75	4428.68
PWY0-162	1978.27	1747.62	2135.98	2912.48	2007.84	2640.63	1894.55	1251.28	1806.4	2008.13	839.382	1616.25	1548	1479.57	1551.73	1706.68	1542.76	2604.07	1769.09	1404.99	1457.88	1900.47	1415.15	1686.66	2105.16	1918.12	1951.56	2053.32	2048.58	1313.55	1081.66	2179.27	2236.95	1797.65	2542.17	2634.83	1967.19	2411.17	905.626	1465.65	2119.33	2627.21	1426.55	1916.07	2994.05	2390.81	1474.68	2171.06	2484.38
PWY0-166	1895.84	1670.3	2028.45	2125.88	1808.43	2442.01	1753.02	1171.71	1696.38	1825.44	862.462	1438.81	1257.4	1388.88	1207.93	1562.28	1468.94	2269.22	1692.69	1232.02	1442.69	1344.12	1387.48	1659.31	1651.83	1827.82	1826.21	1927.53	1800.4	1260.93	1110.09	1654.44	2045.97	972.851	2361.63	2268.3	1794.56	2220.74	849.611	1429.16	1943.86	2384.61	1397.88	1724.76	2551.1	2246.36	1475.28	1925.83	2051.37
PWY0-41	31.2204	0	0	226.843	16.4854	42.0888	31.8095	161.708	225.607	122.134	68.342	85.0209	65.5479	0	0	84.1992	116.697	137.669	122.346	36.2651	18.2923	67.54	0	67.8326	27.3715	143.066	128.786	88.0211	103.274	0	55.6428	98.2501	55.2639	89.5634	25.7562	0	174.771	143.168	0	131.325	25.6179	2.99263	169.265	64.464	46.974	67.5842	0	99.68	86.7293
PWY0-42	20.8861	0	0	64.1849	0	0	19	0	124.529	88.1757	0	18.7	8.97959	0	0	19.3878	28	74	1.42857	25	12	0	0	41.8014	19	100	43.3884	0	77	0	39	36.1413	0	0	1.99524	0	92	43.7783	0	10	22.1053	0	76	2.41379	31	43.5877	0	66	65.3963
PWY0-781	2958.36	3090.59	3445.6	3644.66	3029.89	3837.94	2158.45	2058.17	2763.69	2727.03	2160.83	2596.17	1800.76	1682.9	1790	2155.32	2583.98	2552.94	2867.77	2642.79	2810.45	2775.95	2615.01	3577.21	3631.65	3226.37	3391.12	3762.8	1994.82	2183.68	2015.42	3321.76	2730.11	2519.13	3716.19	3713.54	2922.86	3270.87	1533.25	2973.5	2242.45	3739.95	2730.08	2421.16	3316.93	3791.68	2961.74	2563.6	2272.51
PWY0-845	158.929	16.0465	279.942	180.936	139.166	308.467	59.2584	0	343.848	260.263	0	116.014	34.905	3.21972	12.8415	61.8342	85.2531	243.833	41.2312	148.737	37.5311	3.22624	0	124.604	60.0178	288.112	150.085	33.5099	221.544	0	104.152	117.656	9.64953	3.22616	27.8813	6.44862	238.149	137.782	0	20.9621	75.052	16.0562	211.558	11.2069	93.4937	185.269	0	183.597	193.946
PWY0-862	142.186	329.113	71.5973	174.765	121.617	414.864	223.204	193.699	362.868	644.894	0	243.606	23.9405	0	5.99586	56.6604	252.259	413.611	191.786	254.114	35.8924	112.818	0	319.091	547.507	293.524	461.361	296.405	224.943	26.9335	115.672	104.092	477.346	0	430.624	11.9896	1102	127.485	362.778	455.028	354.028	269.108	359.834	394.151	371.629	521.461	218.251	277.207	538.176
PWY1G-0	0	0	0	8.49794	0	0	0	0	0	0	0	0	0	0	0	0	0	0	0	0	0	0	0	0.834324	0	0	0	0	0	0	0	0	0	0	7.56199	0	0	0	0	0	0	0	0	0	0	0	0	0	0
PWY490-3	656.525	678.584	769.083	1056.9	863.802	960.938	667.998	535.919	957.673	647.634	603.112	1056.76	815.434	773.072	692.219	649.424	1129.52	694.118	1214.07	736.46	800.496	683.737	852.994	569.261	682.214	1043.54	967.616	708.249	321.789	653.83	822.162	903.138	613.402	766.665	1395.52	737.43	881.785	424.131	551.647	603.035	887.594	915.202	769.891	760.281	1020.87	980.906	601.462	608.463	524.649
PWY4FS-7	6970.59	7047.03	8021.59	8561.2	6660.91	7840.59	6646.85	5618.29	7331.36	5465.15	7204.89	7287.81	6116.76	5698.23	5479.5	5976.63	7270.58	6100.55	7498.39	6140.49	7678.58	6666.28	8723.64	8527.2	7804.38	8562.43	8975.39	8516.97	5082.65	7171.54	6652.44	7509.3	6287.21	6509.88	9213.87	8635.26	6176.59	6650.32	3343.67	7338.18	6767.05	8734.58	6983.8	6199.08	7355.33	8146.1	8252.7	6476.63	5128.11
PWY4FS-8	6970.59	7047.03	8021.59	8561.2	6660.91	7840.59	6646.85	5618.29	7331.36	5465.15	7204.89	7287.81	6116.76	5698.23	5479.5	5976.63	7270.58	6100.55	7498.39	6140.49	7678.58	6666.28	8723.64	8527.2	7804.38	8562.43	8975.39	8516.97	5082.65	7171.54	6652.44	7509.3	6287.21	6509.88	9213.87	8635.26	6176.59	6650.32	3343.67	7338.18	6767.05	8734.58	6983.8	6199.08	7355.33	8146.1	8252.7	6476.63	5128.11
PWYG-321	64.8984	0	0	209.61	0	0	67.564	0	420.381	298.158	0	60.112	28.789	0	0	68.1095	98.4746	258.624	3.63444	89.2383	43.3677	0	0	145.818	67.8333	349.043	175.229	0	265.562	0	137.169	125.037	0	0	0	0	316.703	153.407	0	35.9839	74.1817	0	264.754	7.25617	110.966	153.574	0	231.659	224.521
PYRIDNUCSAL-PWY	3227.33	3283.4	3683.39	4645.3	3747.59	4365.82	3101.81	2975.64	3585.28	2544.53	3800.32	3968.35	3352.01	2518.58	2653.75	2352.53	3914.23	2927.32	3760.22	3503.34	3472.8	2916.82	5344.57	4039.33	3736.26	4401.03	4783.74	4614.57	2052.81	4507.29	3482.38	3974.55	3361.24	3237.02	4664.73	4456.58	2873.31	3384.98	1565.24	3981.38	3197.12	4623.77	3699.54	3426.52	3463.87	3866.11	3681.05	3643.68	2387.3
PYRIDNUCSYN-PWY	4580.49	4491.21	5587.99	5586.02	4512.79	4874.85	4308.29	3669.16	4767.24	3609.44	4815.84	4696.23	4130.37	3262.77	3598.49	3744.16	4524.09	3695.23	4705.91	3863.88	4746.08	4180.81	5386.59	5294.09	5201.36	5374.75	5743.45	5479.71	3541.65	4626.79	3677.53	5032.67	3886.77	4122.52	5222.2	5863.7	3415.78	4384.77	1947.63	4362.92	4106.87	5734.86	4394.42	3694.33	4393.27	4909.98	4741.07	3983.37	3054.27
PYRIDOXSYN-PWY	122.914	12.7296	213.419	141.18	108.374	229.967	46.2205	0	253.349	199.171	0	89.6444	27.5359	2.55661	10.1915	47.9513	65.4323	181.886	32.4978	113.624	29.2229	2.56607	0	91.8662	47.2485	216.851	114.475	26.5062	167.909	0	73.2259	91.8424	7.66339	2.56598	21.8125	5.12821	166.971	107.305	0	12.8515	58.8049	12.738	154.722	8.86875	71.3196	142.518	0	134.046	148.37
REDCITCYC	1617.11	576.253	1014.28	1863.87	1331.5	738.144	981.354	0	723.434	605.265	504.73	582.758	750.693	647.851	1049.58	847.592	936.316	909.176	1416.36	179.455	978.794	2038.56	686.276	1307	718.711	985.349	350.702	1778.08	1477.46	0	315.985	492.22	1169.56	501.064	618.71	1385.84	1051.76	2290.15	0	411.927	611.787	785.582	1808.01	835.993	971.991	1064.58	376.009	937.464	961.313
RHAMCAT-PWY	80.9745	51.412	0	220.244	69.4584	280.723	71.5069	44.5746	376.905	161.781	136.157	273.961	169.261	0	153.832	87.2778	246.833	183.4	183.834	44.6656	74.5769	178.985	241.231	264.299	42.9549	281.764	213.6	163.837	116.206	30.2034	121.009	193.659	86.7115	213.192	72.7778	58.8612	201.463	147.039	173.063	276.922	42.3226	257.127	174.258	80.6176	105.234	210.726	175.029	257.995	175.666
RIBOSYN2-PWY	4220.86	4099.74	4980.24	4892.46	4551.12	4398.93	3891.35	3370.12	4291.92	3230.85	3286.08	4146.15	3845.25	2583.98	2857.96	3521.84	4129.23	3409.86	4433.35	3087.26	4186.94	3678.44	5006.87	4451.38	4239.23	4618.43	5332.43	4753.41	3286.31	3711.31	2675.52	4231.6	3569.97	3642.06	4469.15	5441.01	2840.5	4290.19	1774.17	3543.06	3996.46	5321.2	3515.79	3240.53	4375.75	4583.94	3891.44	3552.06	2783.88
RUMP-PWY	525.857	192.816	401.573	746.949	670.05	504.636	355.216	247.206	531.97	486.093	28.3103	506.025	459.568	248.043	386.74	293.576	679.194	630.188	484.157	357.749	462.916	407.462	475.787	638.645	278.47	482.692	302.894	374.131	348.384	0	542.096	384.766	495.693	204.782	641.231	543.612	327.969	780.988	53.7734	167.369	197.498	472.946	521.362	308.103	545.621	488.703	203.888	612.815	375.27
SALVADEHYPOX-PWY	2449.87	2092.63	2477.68	2640.42	1771.93	2096.16	1902.97	1273.49	2218.94	1737.12	1192.43	1963.69	1570.76	1271.18	1672.23	1656.84	1823.29	1589.29	2351.59	1674.85	2294.09	2229.84	1834.98	2311.84	2300.74	2512.8	2217.02	2379.9	2161.91	928.415	1868.3	2329.97	2097.92	1746.25	2110.86	2336.54	2126.4	2171.91	993.6	1495.34	2012.4	2413.79	2114.25	1479.16	1859.88	2468.73	2209.66	1957.56	1788.37
SER-GLYSYN-PWY	6666.34	6636.98	7319.99	8130.22	6225.29	7169.18	6373.73	5389.76	6849.42	5121.33	6644.9	6874.01	5835.01	5450.05	5322.15	5645.76	6690.63	5578.15	7167.79	5805.68	7133.52	6365.29	8224.8	7983.61	7379.58	8092.16	8277.25	7864.31	4732.03	6469.71	6327.12	7039.32	6020.07	6195.56	8515.16	8064.53	5968.39	6313.4	3125.79	6824.44	6511.37	8204.39	6646.66	5774.64	6767	7663.62	7825.82	6111.76	4787.43
SO4ASSIM-PWY	321.282	222.634	280.582	496.765	368.153	408.354	361.381	150.67	550.58	345.552	238.077	129.953	180.658	228.017	194.747	405.209	210.687	493.656	371.294	83.7607	266.962	330.675	105.669	365.351	215.582	375.067	272.808	298.979	399.729	109.756	151.892	305.084	158.117	129.829	287.136	299.553	336.13	611.95	137.211	74.3699	298.359	386.315	431.485	338.083	612.331	383.195	166.251	484.919	440.611
SULFATE-CYS-PWY	677.531	477.936	599.644	1028.26	767.127	853.257	751.876	324.365	1110.22	709.592	508.376	284.094	388.925	484.063	415.801	831.338	453.31	990.625	778.276	184.824	571.684	694.582	233.469	770.588	466.37	795.29	587.474	640.612	810.169	241.507	331.206	647.186	343.152	283.686	617.075	641.35	700.783	1211.06	290.13	164.857	630.084	815.491	889.599	701.872	1224.16	805.196	363.067	984.202	879.566
TCA	1454.04	1175.47	1741.22	1911.71	1498.94	874.694	950.043	422.28	1607.05	1486.65	153.181	849.424	962.586	545.4	1103.47	1147.4	1003.35	1503.4	1145.07	715.337	880.443	1399.41	773.539	1053.98	1013.01	1676.69	1242.82	1165.34	1583.92	270.061	403.543	1350.09	981.406	360.23	1060.73	1764.16	1061.73	1992.91	0	126.791	1136.83	1308.32	1265.86	964.933	1348.07	1517.9	799.238	1199.9	1399.79
TCA-GLYOX-BYPASS	320.976	158.371	254.52	511.861	385.313	159.623	199.635	0	548.742	367.995	0	58.3951	156.325	113.661	165.977	333.293	184.748	478.444	266.893	83.0353	231.715	325.312	0	352.29	65.4536	372.335	161.588	192.244	478.972	0	113.966	302.651	167.496	0	240.292	226.029	371.177	719.914	0	30.2702	72.3907	139.349	450.183	162.82	395.688	409.094	140.382	424.956	387.901
TEICHOICACID-PWY	399.779	581.999	595.289	506.961	518.782	1170.52	236.733	410.847	407.085	509.098	1339.36	802.162	498.969	366.991	454.229	321.456	788.668	511.167	659.744	762.176	731.732	508.837	446.38	1171.89	1427.6	1004.51	740.999	533.703	220.039	1732.08	825.743	588.939	357.349	594.268	815.467	494.936	394.108	688.339	206.234	897.981	404.427	981.133	707.892	423.174	815.639	774.756	829.883	654.861	346.101
THISYN-PWY	2172.2	2004.26	2400.05	2965.49	2267.76	2006.94	1569.44	1451.51	1759.48	2041.67	1531.28	1826.95	1779.31	1398.43	1791.75	1326.92	1231.22	1466.75	1857.21	1581.4	1510.83	2047.21	1680.11	1424.3	2309.61	2121.23	1856.82	2408.99	1850.16	1379.06	1292.45	2400.48	1876.05	1944.48	2055.98	2951.93	1124.91	2411.79	710.317	1966.39	1996.11	2388.57	1560.78	1606.18	1703.76	2267.2	1067.97	1778.63	1656.97
THREOCAT-PWY	0	0	0	0	0	0	0	0	0	0	0	0	0	0	0	0	0	0	0	0	0	0	0	0	0	29.1812	0	0	0	0	0	0	0	0	0	0	0	0	0	0	0	0	0	0	0	0	0	0	0
THRESYN-PWY	7015.69	6923.46	7908.57	8387.36	6594.71	7486.08	6618.52	5547.7	7132.04	5344.28	6969.57	7052.7	5989.97	5478.33	5416.93	5834.57	7056.59	5912.02	7323.53	6013.46	7561.97	6614.61	8464.76	8296.75	7679.17	8306.33	8823.41	8359.1	5198.85	6888.75	6599.23	7306.07	6167.95	6320.19	8645.03	8580.18	5917.43	6681.94	3152.42	7133.93	6624.03	8492.27	6809.15	5930.21	7101.47	7850.36	8067.76	6344.26	4925.45
TRNA-CHARGING-PWY	6744.26	6754.34	7674.2	8239.23	6371.03	7461.07	6343.37	5347.92	6934.61	5315.62	6700.05	6938.54	5865.23	5422.31	5278.51	5706.64	6820.27	5774.06	7100.72	5900.58	7268.6	6387.51	8144.48	8014.42	7552.43	8164.93	8463.66	8143.45	4953.93	6517.02	6331.61	7207.6	6068.56	6275.52	8665.91	8289.64	5846.2	6434.43	3178.33	6854.59	6497.14	8326.53	6618.57	5747.58	6926.94	7765.97	7860.4	6131.75	4856.09
TRPSYN-PWY	4263.21	4358.48	4773.84	4962.7	4350.3	4729.92	3976.72	3265.42	4507.93	2959.2	4493.84	4305.75	3689.27	3001.63	3468.8	3474.07	4251.15	3592.81	4444.39	3528.37	4808.84	4234.96	5724.64	5507.63	4774.79	5335.58	5744.54	5424.8	3234.57	4795.35	3479.65	4384.59	4051.78	3491.7	5538.54	5417.06	3892.75	4059.33	1841.4	4711.7	3913.95	5298.41	4515.53	3896.4	4587.57	5100.65	5065.89	4448.25	3191.26
TYRFUMCAT-PWY	0	0	0	0	0	0	0	0	0	0	0	0	0	0	0	0	0	0	0	0	0	0	0	0	0	0	0	0	0	0	0	0	0	0	0	4.78952	0	0	0	0	0	0	0	0	0	0	0	0	0
UBISYN-PWY	142.87	42.2329	111.869	134.162	0	0	121.584	0	320.258	280.345	0	126.903	88.2365	57.7963	28.2739	204.189	63.8614	210.174	163.705	57.2204	28.0917	138.55	68.7226	187.622	100.533	300.033	112.89	115.023	166.428	0	143.912	147.587	0	0	60.5197	103.372	278.121	187.807	0	46.6355	49.068	156.182	300.645	79.6885	145.662	211.769	79.9957	253.454	242.856
UDPNAGSYN-PWY	5909.91	5788.97	6727.36	6817.51	5305.14	6309.95	5478.6	4466	6142.22	4548.32	5985.24	5854.92	4983.86	4871.68	4524.55	5117.03	5996.32	5177.68	6131.2	5110.97	6579.16	5556.04	6718.67	7046.74	6525.82	7123.42	7357.39	6950.34	4376.35	5329.34	5694.38	6095.61	5160.91	5256.57	7733.2	6992.08	5290.54	5496.56	2716.33	6119.67	5465.13	7113.27	5961.84	4870.22	6113.37	6812.27	7043.26	5437.89	4280.72
VALSYN-PWY	7473.8	7428.99	8355.31	8982.58	7068.89	7997.56	7079.73	5917.22	7562.86	5746.92	7582.86	7588.48	6408.36	5895.29	6001.64	6083.8	7514.34	6184.85	7837.21	6563.64	7982.81	7151.68	9201.61	8767.86	8247.31	9158.83	9413.48	9006.68	5439.53	7404.13	6982.6	7822.99	6659.53	6911.84	9423.19	8979.73	6479.89	7116.75	3481.8	7666.07	7072.97	9058.85	7350.54	6372.69	7566.41	8406.4	8449.65	6805.28	5475.02
[truncated: 5 more columns]
